# Supplementary material for: The Memory Inflation Response Against Spread‐Defective CMV Requires Priming‐Independent CD4+ T Cell Help
Source: Eur J Immunol. 2026 Jun 17;56(6):e70225. doi: 10.1002/eji.70225 (PMC13273925; doi:10.1002/eji.70225)
Supplement: Supplementary file 2 — Supporting File 2: eji70225‐sup‐0002‐TableS2.xlsx. [file EJI-56-e70225-s002.xlsx]

## Sheet: Depl. (Comp) vs Depl. (ΔgL)
Depletion (spread competent MCMV) Vs Depletion (MCMV-ΔgL)
	Name	Term	ES	NES	NOM p-val	FDR q-val	FWER p-val	Tag %	Gene %	Lead_genes
0	prerank	Macromolecule Biosynthetic Process (GO:0009059)	-0.863188	-3.67491	0	0	0	75/162	2.85%	Rps15a;Eef1a1;Rpl13;Rps24;Rps20;Rps19;Rps7;Rpl39;Rplp1;Rpl12;Rpl32;Rps4x;Rplp0;Rpsa;Rps16;Rps2;Rpl29;Rps18;Rps9;Rps27;Rps11;Rps5;Rpl27a;Rpl18a;Rps10;Rpl35;Rpl30;Rpl8;Rpl36;Rps8;Rps3;Rps23;Rpl3;Rpl18;Rpl6;Rpl37;Rpl7a;Rpl10a;Rpl19;Rps28;Rps14;Rpl28;Eef1b2;Rpl24;Rps29;Rpl37a;Rpl27;Rpl11;Rpl14;Rpl4;Fau;Rpl38;Rpl15;Rpl22;Rpl5;Rpl13a;Rpl26;Rps21;Rpl34;Rps26;Rpl21;Eef2;Rps6;Rps27a;Rps25;Eef1g;Rpl17;Rpl2…
1	prerank	Peptide Biosynthetic Process (GO:0043043)	-0.880851	-3.67053	0	0	0	72/136	2.85%	Rps15a;Eef1a1;Rpl13;Rps24;Rps20;Rps19;Rps7;Rpl39;Rplp1;Rpl12;Rpl32;Rps4x;Rplp0;Rpsa;Rps16;Rps2;Rpl29;Rps18;Rps9;Rps27;Rps11;Rps5;Rpl27a;Rpl18a;Rps10;Rpl35;Rpl30;Rpl8;Rpl36;Rps8;Rps3;Rps23;Rpl3;Rpl18;Rpl6;Rpl37;Rpl7a;Rpl10a;Rpl19;Rps28;Rps14;Rpl28;Rpl24;Rps29;Rpl37a;Rpl27;Rpl11;Rpl14;Rpl4;Fau;Rpl38;Rpl15;Rpl22;Rpl5;Rpl13a;Rpl26;Rps21;Rpl34;Rps26;Rpl21;Rps6;Rps27a;Rps25;Rpl17;Rpl23a;Rpl7;Rps13;Ago2…
2	prerank	Cytoplasmic Translation (GO:0002181)	-0.944297	-3.66362	0	0	0	71/89	2.85%	Rps15a;Rpl13;Rps24;Rps20;Rps19;Rps7;Rpl39;Rplp1;Rpl12;Rpl32;Rps4x;Rplp0;Rpsa;Rps16;Rps2;Rpl29;Rps18;Rps9;Rps27;Rps11;Uba52;Rps5;Rpl27a;Rpl18a;Rps10;Rpl35;Rpl30;Rpl8;Rpl36;Rps8;Rps3;Rps23;Rpl3;Rpl18;Rpl6;Rpl37;Rpl7a;Rpl10a;Rpl19;Rps28;Rps14;Rack1;Rpl28;Rpl24;Rps29;Rpl37a;Rpl27;Rpl11;Rpl14;Rpl4;Fau;Rpl38;Rpl15;Rpl22;Rpl5;Rpl13a;Rpl26;Rps21;Rpl34;Rps26;Rpl21;Rps6;Rps27a;Rps25;Rpl17;Rpl23a;Rpl7;Rps13…
3	prerank	Translation (GO:0006412)	-0.817221	-3.59758	0	0	0	78/208	2.85%	Rps15a;Eef1a1;Rpl13;Rps24;Rps20;Rps19;Rps7;Rpl39;Rplp1;Rpl12;Rpl32;Rps4x;Rplp0;Rpsa;Rps16;Rps2;Rpl29;Rps18;Rps9;Rps27;Rps11;Uba52;Rps5;Rpl27a;Rpl18a;Rps10;Rpl35;Rpl30;Rpl8;Rpl36;Rps8;Rps3;Rps23;Rpl3;Rpl18;Rpl6;Rpl37;Rpl7a;Rpl10a;Rpl19;Rps28;Rps14;Rack1;Rpl28;Eef1b2;Rpl24;Rps29;Rpl37a;Rpl27;Rpl11;Rpl14;Rpl4;Fau;Rpl38;Rpl15;Rpl22;Rpl5;Rpl13a;Rpl26;Rps21;Rpl34;Rps26;Rpl21;Lars2;Eef2;Rps6;Rps27a;Rps2…
4	prerank	Gene Expression (GO:0010467)	-0.702696	-3.1656	0	0	0	81/265	4.13%	Rps15a;Eef1a1;Rpl13;Rps24;Rps20;Rps19;Rps7;Rpl39;Rplp1;Rpl12;Rpl32;Rps4x;Rplp0;Rpsa;Rps16;Rps2;Rpl29;Rps18;Rps9;Rps27;Rps11;Rps5;Rpl27a;Rpl18a;Rps10;Rpl35;Rpl30;Rpl8;Rpl36;Rps8;Rps3;Rps23;Rpl3;Rpl18;Rpl6;Rpl37;Rpl7a;Rpl10a;Rpl19;Rps28;Rps14;Rpl28;Rpl24;Rps29;Rpl37a;Rpl27;Rpl11;Rpl14;Rpl4;Fau;Rpl38;Rpl15;Rpl22;Rpl5;Rpl13a;Rpl26;Rps21;Rpl34;Rps26;Rpl21;Rbm3;Rps6;Rps27a;Rps25;Rpl17;Rpl23a;Rpl7;Rps13…
5	prerank	Ribonucleoprotein Complex Biogenesis (GO:0022613)	-0.701522	-2.86322	0	0	0	27/112	3.94%	Rps15a;Rps24;Rps19;Rps7;Rps4x;Rps16;Rps9;Rps27;Rps11;Rps5;Rps8;Rps23;Rps28;Rps14;Rpl11;Rpl14;Rpl38;Rpl5;Rpl26;Rps6;Rps25;Rpl7;Rps13;Rpl35a;Mrps12;Cul4b;Npm1
6	prerank	Ribosomal Small Subunit Biogenesis (GO:0042274)	-0.739879	-2.82748	0	0	0	19/80	2.85%	Rps15a;Rps24;Rps19;Rps7;Rps4x;Rpsa;Rps16;Rps9;Rps27;Rps11;Rps5;Rps8;Rps23;Rps28;Rps14;Rps6;Rps25;Rps13;Mrps12
7	prerank	Ribosome Biogenesis (GO:0042254)	-0.622556	-2.64881	0	0	0	29/147	4.86%	Rps15a;Rps24;Rps19;Rps7;Rps4x;Rps16;Rps9;Rps27;Rps11;Rps5;Rps8;Rps23;Rps28;Rps14;Rpl27;Rpl11;Rpl14;Rpl5;Rpl26;Rps6;Rps25;Rpl7;Rps13;Rpl35a;Mrps12;Cul4b;Npm1;Exosc9;Dkc1
8	prerank	Ribosome Assembly (GO:0042255)	-0.744295	-2.51846	0	0	0	11/45	1.33%	Rps19;Rplp0;Rpsa;Rps27;Rps5;Rpl6;Rps28;Rps14;Rpl11;Rpl5;Rpl23a
9	prerank	rRNA Processing (GO:0006364)	-0.620862	-2.45592	0	0	0	25/100	7.19%	Rps24;Rps19;Rps7;Rps16;Rps27;Rps28;Rps14;Rpl27;Rpl11;Rpl14;Rpl5;Rpl26;Rps6;Rps25;Rpl7;Rpl35a;Rrp15;Nedd4;Exosc9;Dkc1;Nhp2;Wdr18;Tfb1m;Nop2;Rps17
10	prerank	ncRNA Processing (GO:0034470)	-0.607559	-2.39591	0	0	0	20/98	5.78%	Rps24;Rps19;Rps7;Rps16;Rps27;Rps28;Rpl27;Rpl11;Rpl14;Rpl5;Rpl26;Rps6;Rps25;Rpl7;Rpl35a;Ints10;Tsen54;Exosc9;Dkc1;Wdr18
11	prerank	Antimicrobial Humoral Response (GO:0019730)	-0.768679	-2.29798	0	0.000315982	0.004	7/24	2.71%	Rps19;Rpl39;Rpl30;Fau;Pla2g6;Gapdh;Pglyrp1
12	prerank	Ribosomal Small Subunit Assembly (GO:0000028)	-0.867972	-2.29116	0	0.000408346	0.006	6/15	0.42%	Rps19;Rpsa;Rps27;Rps5;Rps28;Rps14
13	prerank	rRNA Metabolic Process (GO:0016072)	-0.603098	-2.28608	0	0.000379178	0.006	15/82	2.53%	Rps24;Rps19;Rps7;Rps16;Rps27;Rps28;Rpl27;Rpl11;Rpl14;Rpl5;Rpl26;Rps6;Rps25;Rpl7;Rpl35a
14	prerank	Leukocyte Adhesion To Vascular Endothelial Cell (GO:0061756)	0.88445	2.27982	0	0.010435	0.009	7/16	2.62%	Itgb1;Itgb7;Cx3cr1;Selplg;Tnf;Lrg1;Spn
15	prerank	Positive Regulation Of Mononuclear Cell Migration (GO:0071677)	0.803889	2.26721	0	0.00637691	0.011	5/22	2.97%	Lgals3;Ccl5;Calr;Tnf;Cd47
16	prerank	Antimicrobial Humoral Immune Response Mediated By Antimicrobial Peptide (GO:0061844)	-0.821019	-2.24316	0	0.000859471	0.016	6/17	2.71%	Rps19;Rpl39;Rpl30;Fau;Gapdh;Pglyrp1
17	prerank	Pyroptosis (GO:0070269)	0.83729	2.23404	0	0.00927551	0.024	5/19	3.27%	Gzma;Pycard;Gzmb;Casp1;Casp4
18	prerank	Negative Regulation Of Ubiquitin-Protein Transferase Activity (GO:0051444)	-0.819263	-2.21228	0	0.0017063	0.03	7/17	9.16%	Rps7;Rpl11;Rpl5;Rpl17;Limk1;Cdc20;Bub1b
19	prerank	Regulation Of T Cell Migration (GO:2000404)	0.807465	2.16718	0	0.0315947	0.085	5/17	2.62%	Ccl5;Pycard;Ripor2;Rhoa;Spn
20	prerank	Natural Killer Cell Mediated Immunity (GO:0002228)	0.837623	2.15676	0.00171821	0.0301454	0.1	5/15	0.66%	Nkg7;Klrk1;Klrd1;Gzmb;Slamf7
21	prerank	Leukocyte Cell-Cell Adhesion (GO:0007159)	0.75911	2.15369	0	0.0268603	0.102	9/25	5.66%	Itgb1;Ccl5;Nt5e;Itgb2;Lrg1;Itgal;Sema4d;Msn;Ezr
22	prerank	Regulation Of Mononuclear Cell Migration (GO:0071675)	0.837481	2.15331	0	0.0233544	0.104	6/15	4.95%	Lgals3;Ccl5;Cmklr1;Csf1;Tnf;Msn
23	prerank	Neutrophil Chemotaxis (GO:0030593)	0.738599	2.15049	0	0.0213047	0.108	6/30	1.04%	Lgals3;Ccl5;Ccl4;Ccl3;Jaml;Itgb2
24	prerank	Granulocyte Chemotaxis (GO:0071621)	0.713397	2.14017	0.00167504	0.0231888	0.123	6/33	1.04%	Lgals3;Ccl5;Ccl4;Ccl3;Jaml;Itgb2
25	prerank	Regulation Of Ubiquitin Protein Ligase Activity (GO:1904666)	-0.800067	-2.11929	0	0.00731591	0.116	7/16	7.13%	Rps7;Rpl11;Rpl5;Rpl17;Ube2c;Plk1;Cdc20
26	prerank	Ribosomal Large Subunit Biogenesis (GO:0042273)	-0.619602	-2.11821	0	0.00716226	0.12	15/49	7.80%	Rplp0;Rpl6;Rpl11;Rpl14;Rpl5;Rpl26;Rpl23a;Rpl7;Rpl35a;Rrp15;Nedd4;Npm1;Nop2;Malsu1;Nip7
27	prerank	Neutrophil Migration (GO:1990266)	0.703962	2.10638	0	0.0353629	0.175	6/34	1.04%	Lgals3;Ccl5;Ccl4;Ccl3;Jaml;Itgb2
28	prerank	Maturation Of SSU-rRNA From Tricistronic rRNA Transcript (SSU-rRNA, 5.8S rRNA, LSU-rRNA) (GO:0000462)	-0.680729	-2.10303	0	0.00802262	0.14	5/28	0.69%	Rps19;Rps16;Rps8;Rps14;Rps21
29	prerank	Modulation By Host Of Symbiont Process (GO:0051851)	0.694036	2.10238	0	0.0336237	0.184	5/32	0.32%	Ccl5;Cx3cr1;Ccl4;Ccl3;Jun
30	prerank	Positive Regulation Of Defense Response (GO:0031349)	0.566158	2.10135	0	0.0313049	0.185	14/88	4.97%	Lgals1;Nkg7;Ccl5;Ccl3;Pycard;Cyba;Ifng;Adam8;Tnf;Casp1;Cd47;Casp4;Lrsam1;Il15
31	prerank	Regulation Of T Cell Activation (GO:0050863)	0.654448	2.05094	0	0.0583287	0.31	8/38	2.97%	Lgals3;Ccl5;Thy1;Pycard;Laptm5;Tbx21;B2m;Cd47
32	prerank	Negative Regulation Of DNA Binding (GO:0043392)	0.761032	2.05028	0.00331675	0.0548249	0.311	2/18	0.32%	Gzma;Jun
33	prerank	Natural Killer Cell Mediated Cytotoxicity (GO:0042267)	0.787705	2.04609	0.00328947	0.0527158	0.314	4/16	0.66%	Nkg7;Klrk1;Gzmb;Slamf7
34	prerank	Negative Regulation Of T Cell Activation (GO:0050868)	0.706557	2.04365	0.00166945	0.0505081	0.317	9/27	4.89%	Lgals3;Laptm5;Cd80;Ripor2;Fcgr2b;Vsir;Spn;Havcr2;Cd86
35	prerank	Maturation Of SSU-rRNA (GO:0030490)	-0.632605	-2.04005	0	0.0169493	0.281	5/37	0.42%	Rps19;Rps16;Rps8;Rps28;Rps14
36	prerank	Protein Kinase B Signaling (GO:0043491)	0.752771	2.03908	0	0.0499241	0.329	5/20	3.64%	Ccl5;Ccl3;Tnf;Btbd10;Akt1
37	prerank	Regulation Of Macrophage Chemotaxis (GO:0010758)	0.789245	2.02258	0	0.0566193	0.365	3/15	0.95%	Ccl5;Cmklr1;Csf1
38	prerank	Aminoglycan Biosynthetic Process (GO:0006023)	0.749699	2.01895	0.00175747	0.055348	0.375	8/17	10.63%	Gcnt2;B3gat3;B3gnt3;Xylt1;Pxylp1;Ext1;B3gnt2;Ugdh
39	prerank	Negative Regulation Of Interleukin-1 Production (GO:0032692)	0.783339	2.01731	0	0.0538559	0.383	4/15	6.13%	Cx3cr1;Tnfaip3;Cptp;Elf4
40	prerank	Cellular Response To Chemokine (GO:1990869)	0.72116	2.01408	0.00170648	0.0529477	0.392	6/24	1.41%	Ccl5;Ccl4;Ccl3;Dusp1;Ripor2;Rhoa
41	prerank	Integrin-Mediated Signaling Pathway (GO:0007229)	0.580134	2.00937	0.00162866	0.053018	0.403	10/69	2.97%	Itgb1;Itgb7;Thy1;Itga1;Itgam;Itgb2;Nedd9;Isg15;Itgal;Cd47
42	prerank	Positive Regulation Of Myeloid Leukocyte Differentiation (GO:0002763)	0.677644	2.00625	0.00171233	0.0528301	0.417	9/29	10.84%	Id2;Ifng;Cd74;Csf1;Tnf;Nedd9;Tnfsf11;Hsf1;Hcls1
43	prerank	Positive Regulation Of Cell-Cell Adhesion (GO:0022409)	0.673234	2.00221	0.00164474	0.0522231	0.421	11/30	9.19%	Ccl5;Thy1;Jak1;Gcnt2;Cd3e;Tnf;Cd47;Cited2;Flot1;Megf10;Tnfsf11
44	prerank	Positive Regulation Of Programmed Cell Death (GO:0043068)	0.488645	1.99545	0	0.053427	0.434	31/186	7.43%	Gzma;Lgals1;Itgb1;Ctsd;Jun;Pycard;Laptm5;Dkkl1;Prf1;Gadd45b;Ifng;Dapk2;Phlda1;Tnf;Pmaip1;Ddx3x;Arl6ip5;Hip1r;Sap18;Ctla4;Klf11;Bnip3l;Fam162a;Hdac6;Slc27a4;Atf6;Prmt2;Atf4;Bcl10;Ube2z;Ccar2
45	prerank	Cellular Response To Lipopolysaccharide (GO:0071222)	0.543876	1.9951	0	0.0514167	0.434	30/85	17.10%	Ccl5;Cx3cr1;Ccl3;Pycard;Cd80;Vim;Zfp36;Tnf;Casp1;Tnfaip3;Pabpn1;Rhoa;Gfi1;Cd86;Pex2;Selenos;Bcl10;Nr1d1;Xbp1;Mapk14;Cd274;Sbno2;Cxcl10;Chmp5;Il18;Ticam1;Nr1h3;Tnip3;Tnip2;Plcg2
46	prerank	protein-RNA Complex Assembly (GO:0022618)	-0.479024	-1.99321	0	0.0281314	0.437	45/140	16.69%	Rps19;Rplp0;Rpsa;Rps27;Rps5;Rpl6;Rps28;Rps14;Rpl11;Rpl38;Rpl5;Rpl23a;Srpk1;Ago2;Hsp90ab1;Adar;Rbm5;Srpk2;Celf2;Nudt21;Dhx9;Eif5;Nop2;Sf3a2;Hsp90aa1;Txnl4a;Rps15;Celf5;Rpl10;Smn1;Nop53;Srsf6;Cdc73;Ago1;Eif3f;Srsf9;Tssc4;Eif3k;Prmt5;Rsrp1;Rpf2;Celf1;Eif3h;Eif3m;Srsf1
47	prerank	Positive Regulation Of Protein Localization To Cell Periphery (GO:1904377)	0.620686	1.99263	0.00167504	0.0509294	0.444	6/45	3.64%	Lgals3;Itgb1;Ifng;Prkch;Tnf;Akt1
48	prerank	Positive Regulation Of Leukocyte Migration (GO:0002687)	0.720619	1.98515	0.0017331	0.0522162	0.463	5/19	1.07%	Lgals3;Thy1;Csf1;Adam8;Tnf
49	prerank	Heterotypic Cell-Cell Adhesion (GO:0034113)	0.73397	1.98218	0.00346021	0.0518949	0.471	3/19	1.04%	Itgb1;Itgb7;Itgb2
50	prerank	Regulation Of Neurogenesis (GO:0050767)	0.613977	1.97371	0.00165017	0.054455	0.496	7/43	3.23%	Cx3cr1;Bhlhe40;S100a10;Ifng;Tnf;B2m;Faim
51	prerank	Regulation Of DNA Binding (GO:0051101)	0.630352	1.95126	0.00338409	0.0646668	0.562	2/39	0.32%	Gzma;Jun
52	prerank	Translational Elongation (GO:0006414)	-0.615176	-1.94797	0.00502513	0.0417786	0.581	6/33	1.20%	Eef1a1;Rack1;Eef1b2;Eef2;Nemf;Eef1g
53	prerank	Negative Regulation Of Phosphoprotein Phosphatase Activity (GO:0032515)	0.759346	1.94639	0.00347826	0.0657619	0.58	5/17	5.54%	Lgals3;Ppp1r15a;Tnf;Fkbp1a;Tiprl
54	prerank	Regulation Of Nervous System Development (GO:0051960)	0.659226	1.94151	0.0051458	0.0661934	0.587	3/27	0.30%	Cx3cr1;Bhlhe40;S100a10
55	prerank	Protein Catabolic Process (GO:0030163)	0.537848	1.94063	0	0.0648263	0.589	11/85	4.83%	Gzma;Ctsd;Gzmb;Pmaip1;Dtx4;Prss16;Ctss;Ppt1;Lrsam1;Ctsb;Bnip3l
56	prerank	Positive Regulation Of Calcium Ion Transport (GO:0051928)	0.713557	1.93059	0.00505051	0.0682413	0.62	5/21	3.39%	Lgals3;Ccl5;Ccl4;Ccl3;Atp2b1
57	prerank	Cellular Response To Molecule Of Bacterial Origin (GO:0071219)	0.535143	1.924	0.00156986	0.0695986	0.637	28/77	16.77%	Cx3cr1;Pycard;Cd80;Vim;Zfp36;Casp1;Fcgr2b;Tnfaip3;Pabpn1;Rhoa;Gfi1;Cd86;Pex2;Selenos;Bcl10;Nr1d1;Xbp1;Tirap;Mapk14;Cd274;Sbno2;Cxcl10;Chmp5;Ticam1;Ahr;Nr1h3;Tnip3;Tnip2
58	prerank	Regulation Of Protein Localization To Plasma Membrane (GO:1903076)	0.558815	1.92341	0	0.0679369	0.638	11/67	4.28%	Lgals3;Itgb1;Ifng;Prkch;Tnf;Actb;Tmem59;Vamp8;Akt1;Picalm;Ap2m1
59	prerank	Positive Regulation Of Response To External Stimulus (GO:0032103)	0.50445	1.92274	0	0.0665152	0.642	15/111	5.62%	Lgals1;Nkg7;Ccl5;Ccl3;Pycard;Cyba;Ifng;Adam8;Tnf;Casp1;Cd47;Casp4;Lrsam1;Il15;Bmp6
60	prerank	Proteolysis Involved In Protein Catabolic Process (GO:0051603)	0.551442	1.92038	0.00158983	0.0662664	0.649	13/68	7.35%	Gzma;Gzmb;Tnfaip3;Pmaip1;Dtx4;Ubb;Ctss;Isg15;Ctsb;Stub1;Hdac6;Fbxl17;Nr1d1
61	prerank	Ribosomal Large Subunit Assembly (GO:0000027)	-0.678919	-1.91671	0.00240964	0.0549973	0.683	5/20	1.33%	Rplp0;Rpl6;Rpl11;Rpl5;Rpl23a
62	prerank	Positive Regulation Of Endocytosis (GO:0045807)	0.579983	1.91532	0	0.0669866	0.661	15/50	5.36%	Pycard;Calr;Cyba;Il2rg;Ifng;Hip1;Tnf;Fcgr2b;B2m;Camk1d;Cd47;Ppt1;Flot1;Il15;Ankfy1
63	prerank	Regulation Of Osteoclast Differentiation (GO:0045670)	0.652972	1.91314	0.00168067	0.0665122	0.667	6/27	1.63%	Ccl3;Ifng;Csf1;Tnf;Nedd9;Ubash3b
64	prerank	Positive Regulation Of Protein Localization To Membrane (GO:1905477)	0.557897	1.9107	0.00160772	0.0662813	0.678	10/66	4.87%	Lgals3;Itgb1;Gzmb;Itgam;Ifng;Prkch;Itgb2;Tnf;Akt1;Mief2
65	prerank	Negative Regulation Of Neurogenesis (GO:0050768)	0.692748	1.90743	0.00517241	0.0667621	0.684	5/20	4.27%	Thy1;Tnf;B2m;Gdi1;Gorasp1
66	prerank	Negative Regulation Of Lymphocyte Activation (GO:0051250)	0.719638	1.90577	0.00838926	0.0660353	0.685	4/16	1.32%	Lgals3;Laptm5;Fcgr2b;Tnfaip3
67	prerank	Regulation Of Cation Channel Activity (GO:2001257)	0.619368	1.89971	0.00334448	0.0677628	0.706	8/32	6.87%	Itgb1;Ahnak;Pde4d;Ctss;Fkbp1a;Calm1;Dmd;Slmap
68	prerank	Mitochondrial ATP Synthesis Coupled Electron Transport (GO:0042775)	0.543183	1.89816	0	0.0671214	0.707	35/64	27.22%	Sdhb;Cox7c;Uqcrb;Cox6a1;Ndufs7;Ndufa7;Cycs;Ndufv1;Sdhaf2;Ndufa10;Cox6b1;Coa6;Ndufb9;Ndufa1;Ndufv3;Cox5b;Ndufa2;Cox8a;Ndufs5;Cox7a2;Ndufa9;Ndufb7;Uqcrfs1;Ndufa3;Uqcr11;Ndufs4;Sdhc;Cyc1;Sdhd;Ndufs2;Uqcrc2;Uqcrc1;Ndufb8;Cox6a2;Ndufa5
69	prerank	Regulation Of Interleukin-1 Beta Production (GO:0032651)	0.554891	1.89763	0.00167224	0.0659894	0.708	10/54	6.13%	Cx3cr1;Ccl3;Pycard;Ifng;Tnf;Casp1;Tnfaip3;Cptp;Trim16;Elf4
70	prerank	Protein Maturation (GO:0051604)	0.522047	1.8902	0.0015625	0.0687934	0.723	11/82	7.11%	Gzma;Srgn;Gzmb;Casp1;Ctss;Casp4;Dnajb11;Stub1;Galnt2;Cntn1;Adam17
71	prerank	Positive Regulation Of Interleukin-1 Production (GO:0032732)	0.584196	1.89006	0.00498339	0.0674368	0.723	8/44	5.96%	Ccl3;Pycard;Ifng;Tnf;Casp1;Tmed10;S100a13;Trim16
72	prerank	Negative Regulation Of Catalytic Activity (GO:0043086)	0.720346	1.8893	0.00340716	0.0664359	0.727	4/17	7.80%	Gzma;Hdac6;Ccar2;Ppp1r12a
73	prerank	Lymphocyte Migration (GO:0072676)	0.703505	1.88723	0	0.0661335	0.735	9/19	6.27%	Ccl5;Ccl4;Ccl3;Tbx21;S1pr1;Nedd9;Gata3;Msn;Ret
74	prerank	Glycosaminoglycan Metabolic Process (GO:0030203)	0.659832	1.87929	0.00338983	0.0696778	0.769	9/23	12.07%	Gcnt2;B3gat3;Xylt1;Hexb;Pxylp1;Gusb;Ext1;Ugdh;Hyal1
75	prerank	Integrated Stress Response Signaling (GO:0140467)	0.626104	1.87918	0.00332779	0.0683632	0.769	4/28	2.83%	Junb;Jun;Fos;Batf
76	prerank	Cell Cycle G1/S Phase Transition (GO:0044843)	-0.546485	-1.8732	0.00258398	0.0808282	0.82	19/47	13.56%	Ccnd3;Eif4ebp1;Cul4b;Cdkn3;Ccna2;Cdc25a;Ccne1;Cdk4;E2f3;Cdkn1b;Gpr132;Ccne2;Cacul1;Ccnd2;Rps6kb1;Cdc34;Cul1;Cdk6;Myc
77	prerank	Negative Regulation Of Proteolysis Involved In Protein Catabolic Process (GO:1903051)	-0.667546	-1.86811	0	0.0811745	0.831	5/21	2.51%	Rps7;Rpl11;Rpl5;Rpl17;Hsp90ab1
78	prerank	Response To Organic Cyclic Compound (GO:0014070)	0.606285	1.86456	0.0033557	0.0750415	0.809	6/33	3.42%	Ccl5;Ccl3;Tnf;Pmaip1;Arl6ip5;Cdkn2d
79	prerank	Regulation Of Monocyte Chemotaxis (GO:0090025)	0.732913	1.86359	0.00343053	0.074183	0.811	2/15	0.44%	Ccl5;Dusp1
80	prerank	Regulation Of Signal Transduction By P53 Class Mediator (GO:1901796)	-0.544012	-1.8487	0.00526316	0.092782	0.882	19/43	16.01%	Rps20;Rpl37;Rpl11;Rpl5;Rpl17;Aurkb;Smyd2;Mtor;Nop2;Aurka;Rps15;Hipk2;Map2k6;Nop53;Usp2;Kmt5a;Rnf34;Prmt5;Rpf2
81	prerank	Glycolytic Process (GO:0006096)	-0.631113	-1.84781	0.00728155	0.0900478	0.885	10/20	13.87%	Ldha;Gapdh;Pfkfb1;Eno1;Ucp2;Pgk1;Pgam1;Tpi1;Pgm1;Gapdhs
82	prerank	Aerobic Electron Transport Chain (GO:0019646)	0.534	1.84441	0.00162338	0.084991	0.872	34/63	27.22%	Sdhb;Cox7c;Uqcrb;Cox6a1;Ndufs7;Ndufa7;Cycs;Ndufv1;Sdhaf2;Ndufa10;Cox6b1;Ndufb9;Ndufa1;Ndufv3;Cox5b;Ndufa2;Cox8a;Ndufs5;Cox7a2;Ndufa9;Ndufb7;Uqcrfs1;Ndufa3;Uqcr11;Ndufs4;Sdhc;Cyc1;Sdhd;Ndufs2;Uqcrc2;Uqcrc1;Ndufb8;Cox6a2;Ndufa5
83	prerank	Negative Regulation Of Viral Process (GO:0048525)	0.575684	1.8444	0.00337268	0.0835	0.872	16/43	10.39%	Ccl5;Zfp36;Tnf;Ifitm1;Isg15;Larp7;Ilf3;Stat1;Shfl;Ifih1;Fam111a;Banf1;N4bp1;Trim11;Ifitm3;Trim27
84	prerank	Response To Transforming Growth Factor Beta (GO:0071559)	-0.59785	-1.84226	0.0101266	0.0908403	0.896	11/26	17.19%	Zfp36l2;Xcl1;Pde2a;Nr3c1;Mapk7;Wwox;Runx3;Tgfb1;Smad4;Rock2;Zfp36l1
85	prerank	Positive Regulation Of Signaling Receptor Activity (GO:2000273)	0.658256	1.84121	0.0053286	0.0843392	0.881	6/24	9.77%	Itgb1;Ifng;Adrb2;Hdac6;Hdac1;Jak2
86	prerank	Cellular Defense Response (GO:0006968)	0.588657	1.83902	0.00519031	0.0845015	0.884	10/36	11.56%	Itgb1;Cx3cr1;Lsp1;Prf1;Spn;Klrg1;Klrc3;Ccr3;Becn1;Tyrobp
87	prerank	Lamellipodium Assembly (GO:0030032)	0.647067	1.8373	0.00840336	0.0843299	0.886	4/22	6.84%	Itgb1;Srgap3;S1pr1;Spata13
88	prerank	Positive Regulation Of Phagocytosis (GO:0050766)	0.594265	1.83357	0.00169779	0.0851142	0.894	10/35	4.97%	Pycard;Calr;Cyba;Il2rg;Ifng;Tnf;Fcgr2b;Camk1d;Cd47;Il15
89	prerank	SMAD Protein Signal Transduction (GO:0060395)	0.625727	1.83197	0.00512821	0.0850131	0.899	5/25	5.62%	Jun;Runx2;Fos;Zmiz1;Bmp6
90	prerank	Negative Regulation Of Cellular Component Organization (GO:0051129)	0.547854	1.8266	0.00340716	0.0872892	0.911	22/56	15.17%	Lgals3;Hspa1a;Hspa5;Tnf;Hspa1b;Ddx3x;Prkcz;Lrsam1;Raf1;Spry2;Bmp6;Hdac6;Tmc8;Traf3ip1;Syt11;Cdc42;Hsf1;Dnajb6;Dnajb2;Dnajb1;Wasl;Svip
91	prerank	Positive Regulation Of T Cell Activation (GO:0050870)	0.518174	1.82576	0.00172712	0.0865775	0.912	21/73	12.41%	Ccl5;Thy1;Pycard;Cd80;Cd3e;Actb;B2m;Zmiz1;Gata3;Cd47;Pbrm1;Cd86;Il15;Smarcd2;Smarcd3;Xbp1;Tnfsf11;Jak2;Flot2;Cd274;Pnp
92	prerank	Mitotic Cell Cycle Phase Transition (GO:0044772)	-0.459838	-1.81955	0	0.107634	0.936	33/98	13.70%	Ccnd3;Ube2c;Eif4ebp1;Cul4b;Cdkn3;Ccna2;Plk1;Ppme1;Ensa;Cdc25a;Ccnjl;Ccne1;Cdk4;Brsk2;E2f3;Cdkn1b;Gpr132;Ccne2;Cacul1;Ccnd2;Aurka;Kdm8;Rps6kb1;Cdc34;Cdc25b;Cdk1;Melk;Cul1;Cdk6;Ccnb1;Myc;Ccng2;Cdc23
93	prerank	Negative Regulation Of Cytokine Production (GO:0001818)	0.468494	1.81896	0	0.0902935	0.921	33/130	11.93%	Srgn;Pycard;Laptm5;Rara;Cmklr1;Ifng;Zfp36;Tnf;Rgcc;Tbx21;Fcgr2b;Tnfaip3;Vsir;Gpatch3;Atp2b1;Bcl3;Havcr2;Nptn;Ezr;Elf4;Selenos;Traf3ip1;Banf1;Rbx1;Tmsb4x;Syt11;N4bp1;Nmb;Aplp2;Trim27;Tyrobp;Atg12;Cd274
94	prerank	Positive Regulation Of Leukocyte Chemotaxis (GO:0002690)	0.588649	1.81779	0.00869565	0.0896984	0.921	5/35	1.55%	Ccl5;Calr;Cmklr1;Csf1;Nedd9
95	prerank	Positive Regulation Of Neuron Death (GO:1901216)	0.618484	1.81271	0.00878735	0.0918207	0.927	6/28	3.79%	Ccl3;Itgam;Ifng;Itgb2;Tnf;Picalm
96	prerank	Positive Regulation Of Apoptotic Process (GO:0043065)	0.43986	1.81204	0	0.0908966	0.928	29/205	7.43%	Gzma;Lgals1;Itgb1;Ctsd;Ccl3;Jun;Pycard;Dkkl1;Gadd45b;Dapk2;Phlda1;Tnf;Pmaip1;Ctss;Ddx3x;Arl6ip5;Hip1r;Sap18;Ctla4;Klf11;Bnip3l;Fam162a;Slc27a4;Atf6;Prmt2;Atf4;Bcl10;Ube2z;Ccar2
97	prerank	Phagocytosis (GO:0006909)	0.543031	1.81164	0.00319489	0.0898649	0.928	15/55	15.74%	Itgb1;Rara;Itgam;Itgb2;Fcgr2b;Bin2;Megf10;Cdc42;Anxa11;Rab11fip2;Tyrobp;Gsn;Itgb3;Pip5k1a;Nr1h3
98	prerank	Transforming Growth Factor Beta Receptor Signaling Pathway (GO:0007179)	0.536821	1.81043	0.00340716	0.0892768	0.929	8/53	7.33%	Itgb1;Jun;Gcnt2;Fos;Zmiz1;Lpxn;Map3k7;Zyx
99	prerank	Cell-Matrix Adhesion (GO:0007160)	0.519504	1.80975	0.00327332	0.088346	0.931	12/74	7.33%	Itgb1;Itgb7;Thy1;Itga1;Itgam;Cd96;Itgb2;Itgal;L1cam;Tiam1;Actn2;Zyx
100	prerank	Positive Regulation Of Interleukin-1 Beta Production (GO:0032731)	0.572646	1.80326	0.0034188	0.0917084	0.941	5/38	1.11%	Ccl3;Pycard;Ifng;Tnf;Casp1
101	prerank	Regulation Of Myotube Differentiation (GO:0010830)	0.711434	1.80148	0.00491803	0.0917069	0.946	7/15	10.68%	Smyd1;Hdac3;Xbp1;Fbxo22;Mapk14;Hdac1;Hdac5
102	prerank	Lipopolysaccharide-Mediated Signaling Pathway (GO:0031663)	0.662101	1.80001	0.00165017	0.091486	0.948	3/18	1.07%	Ccl5;Ccl3;Tnf
103	prerank	Positive Regulation Of Ion Transmembrane Transporter Activity (GO:0032414)	0.662102	1.79603	0.00706714	0.0931725	0.952	9/20	14.56%	Cox17;Ifng;Ctss;Adrb2;Glrx;Dmd;Actn2;Atp1b3;Nol3
104	prerank	Microglial Cell Activation (GO:0001774)	0.700777	1.79427	0.00905797	0.0934111	0.955	5/15	1.07%	Cx3cr1;Itgam;Ifng;Itgb2;Tnf
105	prerank	Proton Motive Force-Driven Mitochondrial ATP Synthesis (GO:0042776)	0.557476	1.79358	0.00331126	0.0927551	0.955	19/40	21.59%	Sdhb;Ndufs7;Ndufa7;Ndufv1;Ndufa10;Ndufb9;Ndufa1;Ndufv3;Ndufa2;Ndufs5;Ndufa9;Ndufb7;Ndufa3;Ndufa11;Ndufs4;Ndufb11;Sdhc;Sdhd;Ndufs2
106	prerank	Negative Regulation Of Ossification (GO:0030279)	0.693009	1.79275	0.010101	0.0921605	0.955	4/17	3.80%	Ccl3;Srgn;Rbpj;Kremen2
107	prerank	Regulation Of Tumor Necrosis Factor-Mediated Signaling Pathway (GO:0010803)	0.590407	1.79149	0.00339559	0.091992	0.955	7/34	3.27%	Pycard;Laptm5;Hspa1a;Casp1;Tnfaip3;Hspa1b;Casp4
108	prerank	Positive Regulation Of Monoatomic Ion Transport (GO:0043270)	0.639433	1.78927	0.0100167	0.0924943	0.961	5/25	3.39%	Ccl5;Ccl4;Ccl3;Scn1b;Atp2b1
109	prerank	Positive Regulation Of Phosphate Metabolic Process (GO:0045937)	0.636871	1.78644	0.00851789	0.0932132	0.967	5/23	7.36%	Ccl5;Ifng;Btbd10;Bcl10;Ptges3
110	prerank	Positive Regulation Of Viral Life Cycle (GO:1903902)	0.684963	1.78409	0.00503356	0.0936176	0.967	4/17	8.45%	Lgals1;Cd74;Vps37b;Trim11
111	prerank	Positive Regulation Of Hydrolase Activity (GO:0051345)	0.462471	1.77632	0	0.0980913	0.97	22/134	5.62%	Itgb1;Ccl5;Ccl4;Ccl3;Thy1;S100a10;Rasgrp2;Prex1;Srgap3;Rhoa;Rgs1;Ctss;Psap;Adrb1;Rap1a;Picalm;Calm1;Sema4d;Als2;Snx13;Mapre2;Ric1
112	prerank	Release Of Cytochrome C From Mitochondria (GO:0001836)	-0.680978	-1.7745	0.00646552	0.152278	0.973	4/15	5.05%	Bcl2;Bbc3;Timm50;Bcl2l1
113	prerank	Proton Motive Force-Driven ATP Synthesis (GO:0015986)	0.547071	1.77436	0.00324149	0.0984143	0.974	22/41	27.22%	Sdhb;Ndufs7;Ndufa7;Ndufv1;Ndufa10;Ndufb9;Ndufa1;Ndufv3;Ndufa2;Ndufs5;Ndufa9;Ndufb7;Ndufa3;Ndufa11;Ndufs4;Ndufb11;Sdhc;Sdhd;Ndufs2;Ndufb8;Vps9d1;Ndufa5
114	prerank	Negative Regulation Of Antigen Receptor-Mediated Signaling Pathway (GO:0050858)	0.642179	1.77339	0.00704225	0.0978157	0.974	6/21	5.66%	Lgals3;Thy1;Laptm5;Fcgr2b;Lpxn;Ezr
115	prerank	Positive Regulation Of T Cell Migration (GO:2000406)	0.670973	1.7715	0.0107143	0.0978647	0.977	8/17	13.80%	Ccl5;Pycard;Rhoa;Spn;Adam17;Wnk1;Oxsr1;Cxcl10
116	prerank	mRNA Transcription (GO:0009299)	0.560784	1.7662	0.00661157	0.100485	0.981	12/38	17.21%	S100a10;Rara;Ddx5;Taf12;Atf4;Tbp;Hsf1;Taf11;Nr1h3;Ncbp2;Taf10;Taf3
117	prerank	Regulation Of Extrinsic Apoptotic Signaling Pathway Via Death Domain Receptors (GO:1902041)	0.643662	1.76338	0.0102916	0.101622	0.982	7/20	5.80%	Lgals3;Tnfaip3;Pmaip1;Ddx3x;Faim;Nos3;Tmc8
118	prerank	Positive Regulation Of Inflammatory Response (GO:0050729)	0.490374	1.75361	0.0015873	0.108245	0.987	11/75	3.27%	Lgals1;Nkg7;Ccl3;Pycard;Ifng;Adam8;Tnf;Casp1;Cd47;Vamp8;Casp4
119	prerank	Negative Regulation Of Ubiquitin-Dependent Protein Catabolic Process (GO:2000059)	-0.542982	-1.75336	0.00959233	0.173174	0.983	16/36	19.29%	Rps7;Rpl11;Rpl5;Rpl17;Hsp90ab1;Hipk2;Map1a;Rybp;Nop53;Csnk2a2;Ddrgk1;Gipc1;Eif3h;Usp9x;Qrich2;Wac
120	prerank	Positive Regulation Of Protein Localization To Plasma Membrane (GO:1903078)	0.54478	1.75289	0.00327332	0.10766	0.989	6/44	3.64%	Lgals3;Itgb1;Ifng;Prkch;Tnf;Akt1
121	prerank	Transmembrane Receptor Protein Serine/Threonine Kinase Signaling Pathway (GO:0007178)	0.47389	1.75149	0.00162075	0.107611	0.99	13/82	7.33%	Itgb1;Jun;Ddx5;Gcnt2;Runx2;Fos;Zmiz1;Fkbp1a;Lpxn;Stub1;Bmp6;Map3k7;Zyx
122	prerank	Myoblast Differentiation (GO:0045445)	0.673659	1.75146	0.00837521	0.106454	0.99	4/16	8.16%	Itgb1;Ddx5;Rbpj;Plekhm3
123	prerank	Protein N-linked Glycosylation Via Asparagine (GO:0018279)	0.618473	1.74905	0.0069808	0.106905	0.99	13/23	22.82%	Dad1;Ddost;Magt1;Rpn2;Ost4;B4galnt2;Ostc;Fut8;Tusc3;Dpm1;Mgat2;Mgat1;Derl3
124	prerank	Cellular Respiration (GO:0045333)	0.480236	1.74591	0.00317965	0.108667	0.992	40/82	27.56%	Sdhb;Cox7c;Uqcrb;Cox6a1;Ndufs7;Ndufa7;Cycs;Ndufv1;Me3;Ndufa10;Cox6b1;Ndufb9;Ndufa1;Ndufv3;Cox5b;Mtln;Ndufa2;Cox8a;Bloc1s1;Ndufs5;Etfb;Cox7a2;Ndufa9;Ndufb7;Uqcrfs1;Ndufa3;Ndufa11;Uqcr11;Ndufs4;Ndufb11;Sdhc;Cyc1;Ndufs2;Uqcrc2;Surf1;Uqcrc1;Ndufb8;Oxa1l;Ndufa5;Slc25a14
125	prerank	Positive Regulation Of Protein Kinase B Signaling (GO:0051897)	0.512774	1.74094	0.00977199	0.111379	0.993	10/59	7.03%	Itgb1;Cx3cr1;Ccl3;Gcnt2;Hip1;Tnf;Gata3;Spry2;Ret;Cntn1
126	prerank	Response To Type II Interferon (GO:0034341)	0.5384	1.73895	0.00166113	0.111801	0.993	16/47	13.20%	Ccl5;Ccl4;Ccl3;Cd74;Casp1;Ifitm1;Cd47;Calm1;Stat1;Shfl;Gch1;Ifitm3;Nub1;Gbp6;Ccl17;Slc22a5
127	prerank	Positive Regulation Of Phosphatase Activity (GO:0010922)	0.648301	1.73812	0.0100503	0.111533	0.993	8/19	12.73%	Itga1;Ppp1r15a;Ifng;Ppp1r15b;Calm1;Gna12;Plek;Calm2
128	prerank	Cellular Response To Low-Density Lipoprotein Particle Stimulus (GO:0071404)	0.635137	1.73485	0.00991736	0.113388	0.995	3/20	3.64%	Itgb1;Itgb2;Akt1
129	prerank	Response To Cadmium Ion (GO:0046686)	0.687169	1.73161	0.0119863	0.11496	0.996	5/15	9.47%	Jun;Fos;Haao;Chuk;Hsf1
130	prerank	Positive Regulation Of Signal Transduction By P53 Class Mediator (GO:1901798)	-0.610313	-1.72814	0.0111111	0.203287	0.994	4/18	1.30%	Rps20;Rps7;Rpl37;Rpl17
131	prerank	Regulation Of Calcium-Mediated Signaling (GO:0050848)	0.62917	1.72307	0.017452	0.121927	0.998	9/19	17.66%	Ccl4;Ccl3;Cmklr1;Tmbim4;Jpt2;Plek;Calm2;Plcg2;Htt
132	prerank	Positive Regulation Of Transcription From RNA Polymerase II Promoter In Response To Stress (GO:0036003)	0.67682	1.72138	0.0117057	0.122487	0.998	6/15	6.53%	Klf2;Hspa5;Rbpj;Muc1;Atf6;Atf4
133	prerank	Endomembrane System Organization (GO:0010256)	0.433367	1.71955	0	0.122946	0.998	46/157	17.66%	Reep5;Srgn;Snx10;Vmp1;Rab2a;Ubxn2a;Tmed10;Lmna;Plekhj1;Slc9a3r1;Gorasp1;Als2;Sec61a1;Tmed7;Trappc12;Rab29;Tor1aip2;Tmed4;Nup155;Ap3d1;Tmed2;Tor1b;Cdc42;Bnip1;Golgb1;Syngr2;Rnf26;Gorasp2;Tmed9;Arfgef2;Nsfl1c;Tmed3;Rab1a;Lemd2;Clasp1;Cog1;Cog8;Cog6;Cog2;Cog5;Dync2h1;Rab2b;Trip11;Myo18a;Atp8b4;Htt
134	prerank	Chemokine-Mediated Signaling Pathway (GO:0070098)	0.627561	1.71015	0.00674536	0.130735	0.999	3/20	0.18%	Ccl5;Ccl4;Ccl3
135	prerank	Icosanoid Metabolic Process (GO:0006690)	0.586521	1.70954	0.0104167	0.130225	0.999	4/27	5.85%	Pycard;Casp1;Ggt1;Abcc10
136	prerank	Regulation Of Calcium Ion Transmembrane Transporter Activity (GO:1901019)	0.633074	1.70915	0.0155709	0.129338	0.999	5/18	4.46%	Ahnak;Pde4d;Fkbp1a;Calm1;Dmd
137	prerank	Negative Regulation Of Cell Adhesion (GO:0007162)	0.521052	1.70821	0.00311042	0.129135	0.999	11/49	6.66%	Dusp1;Gcnt2;Ripor2;Rhoa;Spn;Muc1;Lpxn;Sema4d;B4galnt2;Plxna3;Coro2b
138	prerank	Regulation Of Cysteine-Type Endopeptidase Activity Involved In Apoptotic Process (GO:0043281)	0.504483	1.70694	0.0128205	0.129077	0.999	13/57	6.75%	Ctsd;Pycard;Tnf;Casp1;Pmaip1;Ddx3x;Arl6ip5;Cdkn2d;Akt1;Raf1;Cycs;Siah2;Bcl10
139	prerank	Skeletal Muscle Organ Development (GO:0060538)	0.657361	1.70678	0.0143113	0.128021	0.999	7/15	9.98%	Msc;Popdc2;Myl6;Dmd;Igsf8;Vrk3;Cflar
140	prerank	fatty-acyl-CoA Biosynthetic Process (GO:0046949)	0.640327	1.70103	0.0105079	0.132729	0.999	6/19	3.96%	Acsbg1;Ppt2;Hsd17b12;Acsl4;Ppt1;Gcdh
141	prerank	Cellular Response To Interleukin-1 (GO:0071347)	0.517357	1.70072	0.0016129	0.131923	0.999	9/49	7.35%	Ccl5;Ccl4;Ccl3;Pycard;Cd47;Rbmx;St18;Map3k7;Nr1d1
142	prerank	Positive Regulation Of Leukocyte Cell-Cell Adhesion (GO:1903039)	0.592689	1.69769	0.0210158	0.133544	0.999	6/26	2.97%	Thy1;Pycard;Itgb2;Tnf;Rhoa;Cd47
143	prerank	Phagocytosis, Engulfment (GO:0006911)	0.583983	1.69693	0.0147059	0.132921	0.999	8/25	13.29%	Itgam;Itgb2;Fcgr2b;Bin2;Megf10;Cdc42;Xkr6;Gsn
144	prerank	Positive Regulation Of Fibroblast Proliferation (GO:0048146)	0.633496	1.69366	0.00883392	0.134967	0.999	2/17	0.93%	S100a6;Cd74
146	prerank	Positive Regulation Of ATP-dependent Activity (GO:0032781)	0.560276	1.69092	0.0120275	0.136895	0.999	15/31	18.31%	Vmp1;Dnajc9;Gabarapl2;Dnajb11;Msh2;Tor1aip2;Tor1aip1;Myl4;Dnajc10;Atp1b3;Dnajb2;Ssbp1;Dnajb1;Chtop;Plscr1
147	prerank	Protein N-linked Glycosylation (GO:0006487)	0.499766	1.68983	0.00330033	0.136925	0.999	23/55	17.80%	Krtcap2;B4galt1;Dad1;Ddost;Magt1;Rpn2;Mpdu1;Alg12;Ost4;B4galnt2;Ostc;Alg9;St3gal1;Fut8;Alg14;Tusc3;Pgm3;Gfpt1;Dpm1;Alg3;Tmem258;Mgat4a;Mgat2
148	prerank	Regulation Of Innate Immune Response (GO:0045088)	0.483793	1.68762	0.00797448	0.137993	0.999	30/68	22.88%	Ccl5;Adam8;Fcgr2b;Tnfaip3;Dtx4;Akt1;Irf1;Ywhaz;Banf1;Zdhhc18;N4bp1;Tirap;Aplp2;Polr3c;Atg12;Ptpn1;Cep63;Cdc37;Erap1;Plscr1;Irak3;Ptpn11;Samhd1;Atg5;Rnf185;Ppp6c;Ptpn6;Akirin2;Pcbp2;Birc2
149	prerank	Positive Regulation Of GTPase Activity (GO:0043547)	0.425886	1.68666	0.00147059	0.137805	0.999	26/172	7.73%	Itgb1;Ccl5;Ccl4;Ccl3;Rap1gap2;Thy1;S100a10;Rasgrp2;Prex1;Srgap3;Rgs1;Adrb1;Ralgapa2;Rap1a;Picalm;Sema4d;Als2;Snx13;Ralgapa1;Mapre2;Ric1;Tiam1;Slc27a4;Erbb2;Ndel1;Tbc1d17
150	prerank	Cellular Response To Type II Interferon (GO:0071346)	0.535201	1.68661	0.00998336	0.136716	0.999	10/39	4.39%	Ccl5;Ccl4;Ccl3;Jak1;Ifng;Casp1;Cd47;Calm1;Irf1;Stat1
151	prerank	Response To Interleukin-1 (GO:0070555)	0.511758	1.68638	0.00484653	0.135859	0.999	6/49	4.34%	Ccl5;Ccl4;Ccl3;Pycard;Cd47;Rbmx
152	prerank	Regulation Of Nitric Oxide Biosynthetic Process (GO:0045428)	0.549728	1.68618	0.0153061	0.134959	0.999	8/32	9.77%	Cx3cr1;Klf2;Ifng;Tnf;Cd47;Akt1;Gla;Jak2
153	prerank	Carbohydrate Derivative Transport (GO:1901264)	0.648922	1.68464	0.0224913	0.135463	0.999	2/15	4.46%	Slc15a2;Cptp
154	prerank	Positive Regulation Of Immune Response (GO:0050778)	0.504308	1.68001	0.0179445	0.139218	0.999	8/53	1.56%	Ccl5;Pycard;Itgam;Ifng;Cd74;Itgb2;Fcgr2b;Cd226
157	prerank	Regulation Of Phosphoprotein Phosphatase Activity (GO:0043666)	0.564758	1.66938	0.0101351	0.150133	0.999	13/31	17.66%	Itga1;Ppp1r15a;Hsp90b1;Ppp1r15b;Fkbp1a;Calm1;Tiprl;Ppp1r12a;Gna12;Calm2;Ppp1r2;Ppp6r1;Htt
158	prerank	Proteolysis (GO:0006508)	0.416083	1.66909	0.00146843	0.149259	0.999	30/180	11.13%	Gzma;Ctsd;Srgn;Gzmb;Adam8;Casp1;Fbxl2;Atg4d;Adamts14;Ctss;Casp4;Tmprss5;Ggt1;Ctsb;Atg4b;Cndp2;Fbxw2;Ret;Fam111a;Cntn1;Adam17;Ctse;Fbxo6;Rnpep;Lnpep;Capn2;Capns1;Ctsa;Tysnd1;Fbxo3
159	prerank	Wound Healing, Spreading Of Cells (GO:0044319)	0.607563	1.66526	0.014876	0.152406	0.999	7/20	13.78%	Itgb1;Lrg1;Rhoa;Pdcd10;Adam17;Flna;Plet1
160	prerank	Negative Regulation Of T Cell Receptor Signaling Pathway (GO:0050860)	0.647106	1.66502	0.0127737	0.151463	0.999	3/16	0.35%	Lgals3;Thy1;Laptm5
161	prerank	Cellular Response To Cadmium Ion (GO:0071276)	0.648269	1.66461	0.0210158	0.150773	0.999	5/16	9.47%	Jun;Fos;Akt1;Chuk;Hsf1
163	prerank	Positive Regulation Of Nitrogen Compound Metabolic Process (GO:0051173)	0.585877	1.66232	0.0165017	0.152285	0.999	6/23	3.64%	Klf2;Ifng;Csf1;Tnf;Gata3;Akt1
164	prerank	Regulation Of Phagocytosis (GO:0050764)	0.545481	1.66086	0.0169205	0.153046	0.999	10/36	4.97%	Pycard;Calr;Cyba;Il2rg;Ifng;Tnf;Fcgr2b;Camk1d;Cd47;Il15
165	prerank	Regulation Of GTPase Activity (GO:0043087)	0.415342	1.65631	0.00144092	0.156926	0.999	23/164	7.95%	Itgb1;Ccl5;Klrk1;Ccl4;Ccl3;Thy1;S100a10;Rasgrp2;Prex1;Srgap3;Rgs1;Adrb1;Rap1a;Picalm;Sema4d;Als2;Snx13;Mapre2;Ric1;Plxna3;Erbb2;Ndel1;Tmed2
166	prerank	Golgi Organization (GO:0007030)	0.441042	1.65624	0.00318979	0.155843	0.999	33/101	17.66%	Vmp1;Rab2a;Ubxn2a;Tmed10;Gorasp1;Pdcd10;Tmed7;Trappc12;Ywhaz;Rab29;Tmed4;Tmed2;Cdc42;Golgb1;Gorasp2;Tmed9;Nsfl1c;Tmed3;Rab1a;Clasp1;Cog1;Cog8;Cog6;Cog2;Cog5;Dync2h1;Rab2b;Trip11;Myo18a;Yipf4;Atp8b4;Vti1a;Htt
167	prerank	Extracellular Matrix Disassembly (GO:0022617)	0.611706	1.65561	0.0167785	0.155356	0.999	5/19	4.56%	Adam8;Capg;Ctss;Cma1;Flot1
168	prerank	Positive Regulation Of Cysteine-Type Endopeptidase Activity (GO:2001056)	0.504495	1.65416	0.0197044	0.155836	0.999	9/48	6.75%	Ctsd;Pycard;Tnf;Casp1;Pmaip1;Ddx3x;Arl6ip5;Cycs;Bcl10
170	prerank	Transport Along Microtubule (GO:0010970)	0.617697	1.64792	0.0186441	0.161707	1	6/16	16.47%	Bloc1s2;Borcs7;Cdc42;Bloc1s1;Dync1i2;Spg11
171	prerank	Regulation Of Smooth Muscle Cell Proliferation (GO:0048660)	0.532792	1.64716	0.00825083	0.161411	1	7/37	4.39%	Ccl5;Id2;Ifng;Tnf;Tnfaip3;Akt1;Stat1
172	prerank	Cellular Response To Lipid (GO:0071396)	0.422982	1.6465	0.00152905	0.160872	1	36/141	17.10%	Cx3cr1;Pycard;Rara;Hspa1a;Cd80;Vim;Nrip1;Zfp36;Casp1;Tnfaip3;Pabpn1;Rhoa;Hspa1b;Gfi1;Cd86;Msn;Rora;Pex2;Ret;Selenos;Atp1a1;Bcl10;Nr1d1;Xbp1;Mapk14;Cd274;Sbno2;Cxcl10;Chmp5;Ticam1;Ahr;Nr1h3;Tnip3;Adcy6;Tnip2;Plcg2
173	prerank	Regulation Of T Cell Proliferation (GO:0042129)	0.506728	1.64499	0.012966	0.161695	1	7/44	4.97%	Lgals3;Ccl5;Cd80;Cd3e;Spn;Cd86;Il15
174	prerank	Regulation Of Inflammatory Response (GO:0050727)	0.410827	1.64342	0.00151286	0.162103	1	36/162	15.74%	Lgals1;Nkg7;Ccl5;Ccl3;Pycard;Ifng;Tnf;Casp1;Tnfaip3;Fbxl2;Gata3;Cd47;Casp4;Cma1;Ggt1;Il15;Brd4;Rora;Elf4;Selenos;Nr1d1;Camk2n1;Tmsb4x;Snx6;Jak2;Pik3ap1;Smpdl3b;Metrnl;Nfkbiz;Tradd;Sbno2;Ufl1;Gps2;Il18;Ahr;Nr1h3
175	prerank	Cellular Response To Tumor Necrosis Factor (GO:0071356)	0.458748	1.6407	0.00470219	0.163998	1	24/78	13.22%	Ccl5;Ccl4;Ccl3;Pycard;Zfp36;Tnf;Commd7;Bag4;Gata3;Ybx3;Akt1;Stat1;Chuk;Rraga;St18;Zfand6;Nr1d1;Tmsb4x;Tnfsf11;Jak2;Hyal1;Inpp5k;Ccl17;Tradd
176	prerank	Positive Regulation Of Leukocyte Adhesion To Vascular Endothelial Cell (GO:1904996)	0.642662	1.64053	0.0215054	0.163083	1	3/15	1.41%	Itgb2;Tnf;Rhoa
177	prerank	Negative Regulation Of Viral Genome Replication (GO:0045071)	0.535386	1.63734	0.0195122	0.165759	1	18/34	20.60%	Ccl5;Tnf;Ifitm1;Isg15;Ilf3;Shfl;Ifih1;Fam111a;Banf1;N4bp1;Ifitm3;Inpp5k;Oas2;Eif2ak2;Rsad2;Plscr1;Ifit1;Tnip1
179	prerank	Regulation Of Bone Mineralization (GO:0030500)	0.512	1.63593	0.01473	0.166363	1	7/39	7.34%	Ccl3;Srgn;S1pr1;Isg15;Atp2b1;Bmp6;Atraid
181	prerank	Negative Regulation Of Apoptotic Signaling Pathway (GO:2001234)	0.461508	1.63391	0.00826446	0.167567	1	21/68	17.66%	Lgals3;Cx3cr1;Hspa1a;Nr4a2;Tnf;Ddx3x;Akt1;Psme3;Rtkn2;Siah2;Tmem14a;Slc35f6;Cflar;Ghitm;Nol3;Sh3rf1;Slc25a4;Tmbim6;Phip;Birc6;Htt
182	prerank	Metal Ion Transport (GO:0030001)	0.453248	1.63225	0.00507614	0.168368	1	39/89	28.04%	Ccl5;Ccl3;Kcnj8;Sgk1;Selenok;Nipal3;Kcnn4;Ndfip2;Magt1;Cdh23;Kcnmb3;Atp2a3;Kcnab1;Tusc3;Slc38a7;Slc41a1;Kcnk7;Scn1a;Ndufa9;Ryr3;Trpc1;Kcnmb4;Chp1;Kcnk3;Fgf13;Itpr1;Slc41a2;Slc4a11;Kcnab3;Kcna2;Pkd1;Kcnj3;Atp2c1;Ndfip1;Kcnk1;Slc12a3;Ramp3;Ramp1;Chrnb2
183	prerank	Regulation Of Bone Resorption (GO:0045124)	0.590204	1.63169	0.0190311	0.167911	1	7/21	13.60%	Tnfaip3;S1pr1;Ubash3b;Def8;Tnfsf11;Plekhm1;Itgb3
184	prerank	Monocyte Chemotaxis (GO:0002548)	0.620566	1.6315	0.0338681	0.167055	1	4/17	0.18%	Lgals3;Ccl5;Ccl4;Ccl3
186	prerank	Regulation Of Lymphocyte Activation (GO:0051249)	0.645925	1.62972	0.0226876	0.168016	1	4/15	7.42%	Klrd1;Klrc1;Ikzf3;Klrc3
187	prerank	Positive Regulation Of Interleukin-8 Production (GO:0032757)	0.509021	1.6287	0.0151261	0.168079	1	10/42	12.94%	Pycard;Hspa1a;Cd74;Tnf;Hspa1b;Bcl10;Cntn1;Tirap;Rab1a;Lamtor5
188	prerank	Regulation Of Fibroblast Proliferation (GO:0048145)	0.531705	1.62309	0.00686106	0.173636	1	3/33	0.93%	S100a6;Fth1;Cd74
189	prerank	Negative Regulation Of Tumor Necrosis Factor Superfamily Cytokine Production (GO:1903556)	0.536375	1.62164	0.0239726	0.174163	1	13/32	21.54%	Rara;Tnfaip3;Vsir;Havcr2;Elf4;Selenos;Syt11;Trim27;Cd274;Slamf1;Irak3;Dicer1;Ptpn6
191	prerank	Negative Regulation Of Immune Response (GO:0050777)	0.479598	1.61959	0.0131796	0.175559	1	14/54	11.64%	Lgals3;Fcgr2b;Tnfaip3;Dtx4;Rhbdf2;Akt1;Havcr2;Pdcd1;Ywhaz;Banf1;Zdhhc18;Mapk14;Trim27;Atg12
192	prerank	Regulation Of Transcription Involved In G1/S Transition Of Mitotic Cell Cycle (GO:0000083)	0.629172	1.61917	0.0204082	0.1749	1	6/16	8.90%	Id2;Gfi1;Klf11;Brd4;Cdk17;E2f2
193	prerank	Negative Regulation Of Extrinsic Apoptotic Signaling Pathway (GO:2001237)	0.478404	1.61669	0.02443	0.176674	1	11/50	5.32%	Lgals3;Hspa1a;Tnf;Tnfaip3;Hspa1b;Ddx3x;Faim;Akt1;Psme3;Nos3;Siah2
194	prerank	Regulation Of Interleukin-4 Production (GO:0032673)	0.612406	1.61591	0.0319865	0.176491	1	5/18	4.89%	Rara;Gata3;Prkcz;Havcr2;Cd86
195	prerank	Regulation Of Ryanodine-Sensitive Calcium-Release Channel Activity (GO:0060314)	0.634873	1.61281	0.0208333	0.179339	1	8/15	21.78%	Pde4d;Fkbp1a;Calm1;Dmd;Calm2;Gsto1;Selenon;Trdn
196	prerank	Regulation Of Intracellular Protein Transport (GO:0033157)	0.521831	1.61246	0.0256822	0.178635	1	11/34	13.13%	B3gat3;Sirt7;Pdcd10;Rab29;Ndel1;Pcnt;Ifi27;Uhmk1;Zfand1;Prr5l;Ptpn1
197	prerank	mRNA Transcription By RNA Polymerase II (GO:0042789)	0.525418	1.61175	0.013468	0.178531	1	10/35	17.21%	S100a10;Rara;Taf12;Atf4;Tbp;Taf11;Nr1h3;Ncbp2;Taf10;Taf3
198	prerank	Positive Regulation Of Cell Differentiation (GO:0045597)	0.396475	1.61089	0.00292826	0.17859	1	31/173	10.19%	Id2;Gcnt2;Ripor2;Cmklr1;Csf1;Zfp36;Prkch;Runx2;Adam8;Rgcc;Lrg1;Actb;Rhoa;Ifitm1;Smyd1;Gdpd5;Rap1a;Akt1;Pbrm1;Ranbp3l;Lamb1;Bmp6;Tiam1;Smarcd2;Atraid;Smarcd3;Xbp1;Mapk14;Tcf4;Btg1;Zhx3
200	prerank	Cellular Response To Organic Cyclic Compound (GO:0071407)	0.428405	1.60971	0.0112	0.179108	1	16/102	6.42%	Ccl5;Ccl3;Hspa1a;Hsp90b1;Nrip1;Tnf;Rap1b;Actb;Gng2;Hspa1b;Arl6ip5;Rap1a;Msn;Ezr;Rora;Atp1a1
201	prerank	Negative Regulation Of Cold-Induced Thermogenesis (GO:0120163)	0.521961	1.60665	0.0268007	0.18188	1	13/32	16.22%	Il18r1;Rbpj;Pgam5;Il15;Atf4;Arrdc3;Adam17;Nr1d1;Lnpep;Acot11;Tle3;Nr1h3;Flcn
202	prerank	Oxidative Phosphorylation (GO:0006119)	0.486395	1.60628	0.0114379	0.181225	1	24/48	27.22%	Sdhb;Uqcrb;Ndufs7;Ndufa7;Ndufv1;Ndufa10;Ndufb9;Ndufa1;Ndufv3;Ndufa2;Ndufs5;Ndufa9;Ndufb7;Ndufa3;Ndufa11;Ndufs4;Ndufb11;Sdhc;Sdhd;Ndufs2;Uqcrc2;Uqcrc1;Ndufb8;Ndufa5
203	prerank	Positive Regulation Of Neuron Apoptotic Process (GO:0043525)	0.598313	1.60571	0.0231317	0.180923	1	3/20	1.07%	Ccl3;Itgam;Tnf
204	prerank	Negative Regulation Of Interleukin-2 Production (GO:0032703)	0.624344	1.60532	0.0415913	0.180261	1	7/15	10.39%	Laptm5;Zfp36;Tbx21;Tnfaip3;Havcr2;Ezr;Trim27
205	prerank	Muscle Tissue Development (GO:0060537)	0.573973	1.60428	0.0277296	0.180512	1	9/19	13.99%	Msc;Popdc2;Myl6;Dmd;Igsf8;Vrk3;Cflar;Csrp1;Ptch1
206	prerank	Positive Regulation Of Cell Death (GO:0010942)	0.533056	1.60196	0.025	0.182482	1	8/33	12.05%	Itgam;Ifng;Itgb2;Tnf;Picalm;Rarg;Tyrobp;Atg9b
207	prerank	Regulation Of Glucose Metabolic Process (GO:0010906)	0.566723	1.60126	0.0378289	0.182325	1	12/23	27.17%	Pmaip1;Akt1;Mlycd;Rora;Selenos;Bckdk;Foxk1;Irs1;Sdhaf3;Pdk1;Adipor1;Pdk2
208	prerank	Regulation Of Tumor Necrosis Factor Production (GO:0032680)	0.436983	1.60089	0.0108359	0.181664	1	20/92	10.39%	Cx3cr1;Ccl3;Pycard;Rara;Cyba;Ifng;Zfp36;Tnfaip3;Vsir;Spn;Cd47;Havcr2;Ifih1;Elf4;Selenos;Syt11;Tirap;Jak2;Arfgef2;Trim27
209	prerank	Negative Regulation Of Type II Interferon Production (GO:0032689)	0.625165	1.59989	0.0459184	0.182004	1	4/15	4.27%	Laptm5;Rara;Vsir;Havcr2
210	prerank	Negative Regulation Of Tumor Necrosis Factor Production (GO:0032720)	0.532952	1.59908	0.0320405	0.181806	1	12/30	21.54%	Rara;Tnfaip3;Vsir;Havcr2;Elf4;Selenos;Syt11;Trim27;Slamf1;Irak3;Dicer1;Ptpn6
211	prerank	Aerobic Respiration (GO:0009060)	0.468096	1.59828	0.0145867	0.181725	1	28/56	27.56%	Sdhb;Uqcrb;Ndufs7;Ndufa7;Ndufv1;Me3;Ndufa10;Ndufb9;Ndufa1;Ndufv3;Ndufa2;Bloc1s1;Ndufs5;Ndufa9;Ndufb7;Ndufa3;Ndufa11;Ndufs4;Ndufb11;Sdhc;Ndufs2;Uqcrc2;Surf1;Uqcrc1;Ndufb8;Oxa1l;Ndufa5;Slc25a14
212	prerank	Regulation Of miRNA Transcription (GO:1902893)	0.498183	1.59748	0.013267	0.181713	1	6/41	1.95%	Jun;Rara;Ddx5;Tnf;Fos;Gata3
213	prerank	Photoperiodism (GO:0009648)	0.572668	1.59454	0.0250417	0.184425	1	5/21	9.55%	Bhlhe40;Id2;Clock;Fbxl17;Rbm4b
214	prerank	Regulation Of Macrophage Derived Foam Cell Differentiation (GO:0010743)	0.61199	1.59443	0.0374787	0.183526	1	6/16	15.74%	Csf1;Prkch;Abcg1;Itgb3;Il18;Nr1h3
215	prerank	Negative Regulation Of Myeloid Leukocyte Differentiation (GO:0002762)	0.602534	1.59205	0.0244328	0.185377	1	2/18	0.47%	Ccl3;Rara
216	prerank	Inflammatory Response (GO:0006954)	0.407229	1.59191	0.00936037	0.18447	1	19/141	5.01%	Ccl5;Ccl4;Ccl3;Cyba;Cmklr1;Ifng;Cd96;Itgb2;Adam8;Tnf;Fcgr2b;Fos;Gata3;Gpr68;Itgal;Prdx5;Chuk;Tusc2;Klrg1
218	prerank	Negative Regulation Of Metabolic Process (GO:0009892)	0.506589	1.5912	0.0264463	0.184245	1	11/36	10.42%	Il18r1;Rbpj;Pgam5;Il15;Atf4;Arrdc3;Adam17;Nr1d1;Lnpep;Acot11;Tle3
220	prerank	Response To Tumor Necrosis Factor (GO:0034612)	0.465962	1.58959	0.00649351	0.185268	1	20/66	13.22%	Ccl5;Ccl4;Ccl3;Pycard;Zfp36;Bag4;Gata3;Ybx3;Akt1;Chuk;Zfand6;Nr1d1;Gch1;Jak2;Nub1;Hyal1;Inpp5k;Ccl17;Slc22a5;Tradd
221	prerank	Response To Fibroblast Growth Factor (GO:0071774)	0.619717	1.58941	0.0260586	0.184429	1	4/16	3.03%	Ccl5;Ier2;Zfp36;Nr4a1
224	prerank	Cellular Response To Oxygen-Containing Compound (GO:1901701)	0.375513	1.58558	0	0.188373	1	67/263	17.84%	Cx3cr1;Jun;Pycard;Rara;Cd80;Vim;Rasgrp2;Hsp90b1;Nrip1;Zfp36;Rap1b;Casp1;Actb;Fos;Tnfaip3;Pabpn1;Rhoa;Gng2;Slc25a24;Prdx5;Rap1a;Gfi1;Akt1;Nek7;Mtr;Chuk;Cd86;Rraga;Ezr;Rora;Pex2;Ret;Selenos;Cpeb3;Bcl10;Nr1d1;Syt11;Xbp1;Sesn2;Lamtor4;Tirap;Mapk14;Capn2;Zfand1;Cd274;Inpp5k;Lamtor5;Sbno2;Cxcl10;Chmp5;Agap3;Cpne3;Ticam1;Ahr;Cpne9;Ryr3;Nr1h3;Tnip3;Adcy6;Pdxp;Ercc6l2;Tnip2;Cpne5;Capn3;Plcg2;P2ry1;Cdk2
225	prerank	Organelle Transport Along Microtubule (GO:0072384)	0.510106	1.58505	0.0233723	0.188061	1	16/36	27.53%	Bloc1s2;Ubb;Pafah1b1;Borcs7;Ndel1;Cdc42;Lrpprc;Rab1a;Bloc1s1;Rab6a;Htt;Kif5b;Trak1;Nde1;Tmem201;Kxd1
226	prerank	Respiratory Chain Complex IV Assembly (GO:0008535)	0.592699	1.58436	0.0305085	0.187861	1	7/20	11.96%	Cox17;Cox18;Cox20;Sco1;Coa6;Pet100;Cox16
227	prerank	Positive Regulation Of Response To Biotic Stimulus (GO:0002833)	0.522343	1.58116	0.0311419	0.191014	1	6/32	10.53%	Ccl5;Cyba;Adam8;Bmp6;Tirap;Polr3c
228	prerank	Apoptotic Process (GO:0006915)	0.388557	1.57934	0.00583942	0.192448	1	34/178	9.98%	Gzma;Pycard;Gzmb;Ier3;Ppp1r15a;Prf1;Ifng;Dapk2;Tnfrsf25;Hip1;Itgb2;Pmaip1;Emp3;Notch2;Casp4;Akt1;Tnfaip1;Irf1;Raf1;Pdcd1;Rnf152;Fam162a;Ppp2r1a;Csrnp1;Map3k7;Nsg1;Emp1;Bnip1;Ddx41;Bnip2;Gadd45a;Ifi27;Jak2;Cflar
230	prerank	Epithelial Cell Migration (GO:0010631)	0.525869	1.57832	0.0352941	0.192851	1	8/31	4.78%	Zeb2;Tnfrsf25;Lrg1;Rhoa;Prkx;Lpxn;Stat1;Nos3
231	prerank	Positive Regulation Of Tyrosine Phosphorylation Of STAT Protein (GO:0042531)	0.526463	1.57791	0.0250896	0.192448	1	8/32	10.84%	Ccl5;Ifng;Tnf;Il15;Il31ra;Erbb4;Jak2;Hcls1
232	prerank	Lamellipodium Organization (GO:0097581)	0.536982	1.57747	0.040404	0.192024	1	8/26	20.29%	Itgb1;S1pr1;Spata13;Snx2;Snx1;Wasf1;Ablim2;Cyfip1
233	prerank	Regulation Of Peptide Hormone Secretion (GO:0090276)	0.550127	1.57715	0.0319716	0.191407	1	4/25	2.66%	Ccl5;Ifng;Tnf;Clock
234	prerank	Morphogenesis Of An Epithelium (GO:0002009)	0.608546	1.57583	0.0317195	0.192189	1	8/16	11.46%	Prkx;Slc9a3r1;Ahi1;Kdm2b;Traf3ip1;Lin7c;Sox8;Kdf1
235	prerank	Regulation Of Natural Killer Cell Mediated Cytotoxicity (GO:0042269)	0.570788	1.57488	0.0397237	0.192498	1	4/20	1.56%	Klrk1;Klrd1;Klrc1;Cd226
237	prerank	Positive Regulation Of Smooth Muscle Cell Proliferation (GO:0048661)	0.517164	1.57158	0.0275527	0.195823	1	6/30	4.39%	Ccl5;Jun;Id2;Tnf;Akt1;Stat1
238	prerank	Negative Chemotaxis (GO:0050919)	0.623191	1.57139	0.0360825	0.195095	1	6/15	13.60%	Rhoa;Sema4f;Sema4d;Sema3f;Sema3e;Itgb3
239	prerank	Cellular Response To Topologically Incorrect Protein (GO:0035967)	0.567572	1.57076	0.0320285	0.194876	1	8/21	15.66%	Hspa1a;Stub1;Hdac6;Hsf1;Ptpn1;Bax;Tmbim6;Ube2w
240	prerank	Regulation Of Protein Secretion (GO:0050708)	0.449592	1.568	0.0169492	0.197687	1	10/66	7.00%	Ccl5;Ifng;Adam8;Tnf;Tmed10;Clock;Rhbdf2;Bmp6;Ezr;Dnajc1
241	prerank	Lymphocyte Chemotaxis (GO:0048247)	0.605683	1.56749	0.0346021	0.19729	1	3/18	0.18%	Ccl5;Ccl4;Ccl3
242	prerank	Positive Regulation Of Cell Development (GO:0010720)	0.593442	1.56698	0.0559322	0.197063	1	3/16	3.23%	Cx3cr1;Ifng;Faim
243	prerank	Antigen Processing And Presentation Of Peptide Antigen Via MHC Class I (GO:0002474)	0.606197	1.56698	0.0520833	0.196058	1	5/15	10.91%	Calr;Pdia3;B2m;Tapbp;Tap2
245	prerank	Cellular Response To Organic Substance (GO:0071310)	0.483797	1.56564	0.0157978	0.196763	1	16/45	19.32%	Ccl5;Ccl3;Tnf;Casp1;Rhoa;Arl6ip5;Hdac6;Dpysl3;Clec3b;Hcls1;Inpp5k;Il18;Tiparp;Plcg2;Gpr22;Ldlrap1
246	prerank	Receptor Signaling Pathway Via JAK-STAT (GO:0007259)	0.534527	1.5646	0.0344828	0.197146	1	8/28	9.77%	Jak1;Ifng;Stat5a;Stat1;Il15;Il31ra;Pias1;Jak2
247	prerank	Homophilic Cell Adhesion Via Plasma Membrane Adhesion Molecules (GO:0007156)	0.515518	1.56428	0.0376068	0.196557	1	3/32	4.42%	Itgb1;L1cam;Nptn
248	prerank	Signal Transduction By P53 Class Mediator (GO:0072331)	0.548173	1.56231	0.0282187	0.198131	1	7/25	8.11%	Pycard;Ddx5;Pmaip1;Batf;Bcl3;Mdm4;Sesn2
250	prerank	Macrophage Differentiation (GO:0030225)	0.600252	1.55765	0.0422297	0.203161	1	7/16	13.57%	Ifng;Csf1;Gata3;Il15;Il31ra;Cdc42;Il1rl1
253	prerank	Positive Regulation Of Lymphocyte Activation (GO:0051251)	0.544386	1.55484	0.0360825	0.206013	1	7/25	16.77%	Thy1;Pycard;Cd47;Tnfsf11;Tyrobp;Ticam1;Tnip2
254	prerank	Plasma Membrane Bounded Cell Projection Assembly (GO:0120031)	0.38081	1.55468	0.00146199	0.205295	1	65/209	22.06%	Itgb1;Fxyd5;Snx10;Arf4;Srgap3;Rap1b;Ttc39c;S1pr1;Emp3;Ablim1;Arl3;Ift20;Rap1a;Rilpl2;Slc9a3r1;Tmem138;Ahi1;Bbs9;Hdac6;Ezr;Actn2;Traf3ip1;Tmem237;Spata13;Hspb11;Emp1;Spag16;Pcnt;Actr2;Atp6v0d1;Ift122;Ift57;Rab1a;Dzip1;Inpp5k;Flna;Ift27;Fam161a;Gsn;Cdc14b;Cplane1;Sclt1;Cep19;Rfx2;Pip5k1a;Arl13b;Fmnl3;Dync2h1;Stk26;Dnah5;Phip;Atp6v1d;Arf6;Bbip1;Ptpdc1;Ablim2;Tmem17;Rfx3;Ttll3;Cyfip1;Wdr54;Tctn3;Cep1…
257	prerank	Protein Localization To Cell Junction (GO:1902414)	0.591544	1.55252	0.034188	0.207244	1	3/17	3.36%	Jak1;Ilf3;Tjp3
258	prerank	Positive Regulation Of NF-kappaB Transcription Factor Activity (GO:0051092)	0.405274	1.55213	0.00762195	0.206776	1	36/120	18.72%	Cx3cr1;Il18r1;Pycard;Hspa1a;Prkch;Tnf;Hspa1b;Slco3a1;Prkcz;Clock;Rtkn2;Flot1;Chuk;Map3k7;Bcl10;Trim8;Tirap;Tnfsf11;Cflar;Rnf25;Flot2;Ube2n;Lamtor5;Tradd;Usp14;Card14;Terf2ip;Ripk2;Il18;Ticam1;Eif2ak2;Capn3;Plcg2;Map3k13;Irak3;Trim68
259	prerank	Regulation Of Interleukin-2 Production (GO:0032663)	0.491901	1.55151	0.0364583	0.206729	1	10/37	6.70%	Laptm5;Pde4d;Cd80;Zfp36;Tbx21;Tnfaip3;Havcr2;Cd86;Ezr;Map3k7
260	prerank	Actin Filament Bundle Assembly (GO:0051017)	0.554721	1.55096	0.0366057	0.206649	1	8/21	16.47%	Hsp90b1;Nedd9;Ezr;Mical1;Dpysl3;Espn;Coro1b;Pdxp
261	prerank	Nuclear Envelope Organization (GO:0006998)	0.596842	1.55042	0.0385965	0.206391	1	6/16	11.65%	Lmna;Tor1aip1;Nup155;Tor1b;Tmem43;Lemd2
262	prerank	Positive Regulation Of Cell Adhesion (GO:0045785)	0.461328	1.54842	0.0224719	0.2081	1	10/55	7.30%	Ccl5;Adam8;Tnf;Cd47;Adgrg1;Cited2;Lamb1;Ret;Erbb2;Megf10
263	prerank	Cell Projection Organization (GO:0030030)	0.56808	1.54725	0.0386555	0.208804	1	2/20	1.20%	Itgb1;Capg
264	prerank	Receptor Internalization (GO:0031623)	0.492359	1.54477	0.037225	0.21126	1	4/38	4.28%	Itgb1;Itgb2;Picalm;Ap2m1
266	prerank	Positive Regulation Of Cytokine Production (GO:0001819)	0.374925	1.54428	0.00291971	0.210941	1	63/225	17.69%	Il18r1;Pycard;Laptm5;Rara;Cyba;Hspa1a;Pde4d;Cd80;Ifng;Cd74;Tnf;Casp1;Rgcc;Cd226;Gata3;Tmed10;Isg15;Hspa1b;Ddx3x;Prkcz;Batf;Irf1;S100a13;Havcr2;Pou2f2;Flot1;Cd86;Il15;Ifih1;Rora;Atf4;Map3k7;Bcl10;Cntn1;Crlf2;Ly9;Xbp1;Tirap;Mapk14;Zcchc3;Jak2;Pik3cg;Irf7;Il12rb2;Trim27;Rab1a;Tyrobp;Cd274;Pnp;Lamtor5;Ripk2;Agpat2;Tbk1;Ltb;Il18;Ticam1;Tank;Il7;Rab2b;Eif2ak2;Plcg2;Slamf1;Mydgf
268	prerank	Positive Regulation Of Cell-Matrix Adhesion (GO:0001954)	0.512376	1.54298	0.0336134	0.211606	1	4/32	0.95%	Thy1;S100a10;Cd3e;Csf1
269	prerank	Mitochondrial Cytochrome C Oxidase Assembly (GO:0033617)	0.60875	1.54261	0.0377358	0.211126	1	6/16	11.96%	Cox17;Cox18;Cox20;Sco1;Pet100;Cox16
270	prerank	Vesicle Budding From Membrane (GO:0006900)	0.524856	1.54232	0.0327869	0.21057	1	12/27	24.30%	S100a10;Tmed10;Picalm;Ap2m1;Trappc2l;Chmp5;Wasl;Trappc6b;Myo18a;Trappc5;Trappc9;Trappc10
271	prerank	Regulation Of Receptor-Mediated Endocytosis (GO:0048259)	0.549877	1.54106	0.0307414	0.21134	1	11/25	20.25%	Hip1;B2m;Hip1r;Ppt1;Picalm;Flot1;Hnrnpk;Arf6;Ldlrap1;Lrpap1;Bmp2k
272	prerank	Regulation Of Type II Interferon Production (GO:0032649)	0.456975	1.53968	0.0195122	0.212263	1	10/58	4.27%	Il18r1;Pycard;Laptm5;Rara;Pde4d;Cd226;Vsir;Isg15;Cd47;Havcr2
273	prerank	Negative Regulation Of Transport (GO:0051051)	0.51146	1.53885	0.039604	0.212534	1	8/31	15.74%	Lgals3;Ndfip2;Arl6ip5;Lrsam1;Syt11;Itgb3;Hamp;Nr1h3
274	prerank	Plasma Membrane Invagination (GO:0099024)	0.545905	1.53875	0.0365079	0.21169	1	6/23	8.34%	Itgam;Itgb2;Fcgr2b;Rhoa;Bin2;Cdc42
275	prerank	Positive Regulation Of Interleukin-6 Production (GO:0032755)	0.463673	1.53784	0.0323625	0.212162	1	10/54	8.87%	Pycard;Cyba;Ifng;Cd74;Tnf;Pou2f2;Ifih1;Bcl10;Xbp1;Tirap
276	prerank	Regulation Of Viral Genome Replication (GO:0045069)	0.464539	1.53734	0.0335463	0.211842	1	20/49	19.10%	Ccl5;Tnf;Ifitm1;Isg15;Ddx3x;Ilf3;Shfl;Ifih1;Fam111a;Banf1;N4bp1;Ifitm3;Ppid;Oas2;Eif2ak2;Rsad2;Ppie;Plscr1;Tmem39a;Ifit1
278	prerank	Cellular Component Disassembly (GO:0022411)	0.56239	1.53561	0.0358974	0.213379	1	5/21	4.56%	Adam8;Capg;Ctss;Cma1;Flot1
279	prerank	Endosome Transport Via Multivesicular Body Sorting Pathway (GO:0032509)	0.556677	1.53526	0.0390879	0.212978	1	13/20	30.62%	Tmem50a;Ubxn6;Chmp2a;Chmp3;Leprot;Vta1;Chmp5;Lyst;Tmem50b;Mvb12a;Chmp1b;Vps4b;Leprotl1
280	prerank	Protein Glycosylation (GO:0006486)	0.405	1.53477	0.00597907	0.212716	1	36/116	18.47%	Gcnt2;Galnt3;Krtcap2;B4galt1;Dad1;Tmem59;Ddost;Serp2;B3gnt3;Magt1;Rpn2;Alg12;Ost4;B3gnt5;Ostc;Galnt2;Alg9;St3gal1;Fut8;B3gnt2;Plod2;Tusc3;Pgm3;Gfpt1;Galnt4;Dpm1;Dpm3;Alg3;Tmem258;St3gal3;Mgat4a;Galnt14;Fut7;Mgat2;Oga;Gcnt4
281	prerank	Negative Regulation Of Binding (GO:0051100)	0.434253	1.53468	0.0296053	0.21192	1	8/66	9.81%	Gzma;Jun;Akt1;Tmc8;Gemin2;Habp4;Jak2;Dvl1
282	prerank	Substrate Adhesion-Dependent Cell Spreading (GO:0034446)	0.522337	1.5339	0.0332226	0.212111	1	8/28	13.60%	Itgb7;Srgap3;Rhoa;Lpxn;Lamb1;Mlf2;Epha1;Itgb3
283	prerank	Regulation Of Wound Healing (GO:0061041)	0.553035	1.53205	0.0332226	0.213894	1	2/22	1.32%	Itgb1;Tnfaip3
284	prerank	Positive Regulation Of Transport (GO:0051050)	0.499111	1.53004	0.0322581	0.215681	1	16/37	26.05%	Sgk1;Tnf;Actb;Hip1r;Myl1;Flot1;Gsk3a;Inpp5k;Kctd7;Nr1h3;Dync1h1;Chp1;Tfr2;Smpd1;Syngr3;Kmt2a
285	prerank	Positive Regulation Of Nervous System Development (GO:0051962)	0.527248	1.52894	0.0393836	0.216202	1	3/24	3.23%	Cx3cr1;Ifng;Faim
286	prerank	Positive Regulation Of Phosphoprotein Phosphatase Activity (GO:0032516)	0.60684	1.52709	0.0515464	0.217934	1	7/15	12.73%	Itga1;Ppp1r15a;Ppp1r15b;Calm1;Ppp1r12a;Gna12;Calm2
287	prerank	Regulation Of Cell-Substrate Adhesion (GO:0010810)	0.528569	1.52704	0.052356	0.217081	1	6/28	9.77%	Thy1;Gcnt2;Rhoa;Rac2;Coro2b;Jak2
288	prerank	Regulation Of Cell Migration (GO:0030334)	0.359908	1.52652	0.00136612	0.21682	1	47/285	10.38%	Itgb1;Ccl5;Ccl3;Thy1;Sgk1;Gcnt2;Hspa5;Adgrg3;Cd74;Csf1;Srgap3;Rhoa;Sema4f;Tmsb10;Nedd9;Ifitm1;Prkx;Vsir;Lmna;Akt1;Sema4d;Cited2;Pdcd10;Spry2;Lamb1;Tiam1;Plxna3;Ret;Camk2b;Spata13;Cntn1;Adam17;Sema3f;Tmsb4x;Erbb4;Dusp22;Fam83h;Enpp2;Xbp1;Cdc42;Sema3e;Dpysl3;Ldlrad4;Hdac1;Aplp2;Gna12;Elp3
289	prerank	Regulation Of Cytokine Production Involved In Immune Response (GO:0002718)	0.593592	1.52618	0.0506108	0.216352	1	2/15	1.07%	Laptm5;Tnf
290	prerank	Carboxylic Acid Metabolic Process (GO:0019752)	0.544607	1.52263	0.039801	0.220739	1	8/22	15.20%	As3mt;N6amt1;St3gal1;Glud1;Sirt4;Grhpr;Gsto2;Gsto1
292	prerank	Negative Regulation Of Response To Biotic Stimulus (GO:0002832)	0.484854	1.52215	0.0239316	0.220486	1	18/37	26.14%	Tnfaip3;Dtx4;Akt1;Ywhaz;Traf3ip1;Banf1;Zdhhc18;Rnf26;Atg12;Cep63;Ppm1b;Irak3;Atg5;Ppp6c;Pcbp2;Mapkbp1;Trex1;C1qbp
293	prerank	Positive Regulation Of Cytokine-Mediated Signaling Pathway (GO:0001961)	0.498737	1.52166	0.0307167	0.220343	1	9/34	4.01%	Laptm5;Hspa1a;Cd74;Csf1;Casp1;Hspa1b;Casp4;Gfi1;Rbm47
294	prerank	Positive Regulation Of DNA-binding Transcription Factor Activity (GO:0051091)	0.377602	1.5215	0.00750751	0.219613	1	48/180	18.72%	Cx3cr1;Il18r1;Pycard;Hspa1a;Prkch;Adam8;Tnf;Rgcc;Camk1d;Taf12;Hspa1b;Slco3a1;Prkcz;Clock;Akt1;Rtkn2;Flot1;Chuk;Map3k7;Bcl10;Trim8;Tirap;Tssk6;Tnfsf11;Hsf1;Cflar;Trim27;Hdac5;Hcls1;Rnf25;Rnf220;Flot2;Ube2n;Lamtor5;Tradd;Usp14;Card14;Terf2ip;Ripk2;Il18;Ticam1;Arhgef5;Eif2ak2;Capn3;Plcg2;Map3k13;Irak3;Trim68
295	prerank	Notch Signaling Pathway (GO:0007219)	0.518175	1.52	0.0372168	0.220922	1	5/27	7.11%	Notch3;Dtx4;Notch2;Rbpj;Adam17
296	prerank	Negative Regulation Of Lymphocyte Proliferation (GO:0050672)	0.545666	1.51945	0.0457516	0.220817	1	8/21	11.93%	Cd80;Fcgr2b;Spn;Ctla4;Cd86;Lst1;Tyrobp;Cd274
297	prerank	Skeletal Muscle Tissue Development (GO:0007519)	0.546133	1.51875	0.0623946	0.220844	1	8/20	11.65%	Msc;Popdc2;Myl6;Dmd;Igsf8;Vrk3;Cflar;Lemd2
298	prerank	Negative Regulation Of Type I Interferon Production (GO:0032480)	0.503168	1.51857	0.029316	0.220188	1	13/34	20.41%	Pycard;Gpatch3;Havcr2;Traf3ip1;Banf1;Rbx1;Trim27;Tyrobp;Atg12;Ppm1b;Ptpn11;Rnf216;Atg5
299	prerank	Negative Regulation Of Axonogenesis (GO:0050771)	0.58005	1.51763	0.0664395	0.220715	1	7/17	23.16%	Thy1;Gdi1;Trim46;Efnb3;Fgf13;Ulk2;Rtn4
301	prerank	Response To Lipopolysaccharide (GO:0032496)	0.403223	1.51719	0.0123267	0.220332	1	30/110	15.84%	Cx3cr1;Pycard;Cd80;Vim;Zfp36;Casp1;Tnfaip3;Pabpn1;Rhoa;Gfi1;Nos3;Cd86;Pex2;Selenos;Bcl10;Adam17;Nr1d1;Gch1;Xbp1;Tirap;Mapk14;Jak2;Fbxo3;Cd274;Sbno2;Cxcl10;Chmp5;Ticam1;Nr1h3;Tnip3
302	prerank	Fatty Acid Derivative Biosynthetic Process (GO:1901570)	0.582625	1.51687	0.0464716	0.21989	1	5/17	4.35%	Far1;Ppt2;Ppt1;Gcdh;Ggt1
304	prerank	Membrane Assembly (GO:0071709)	0.505421	1.51583	0.0402685	0.220364	1	14/31	28.92%	S100a10;Ubxn2a;Chmp2a;Chmp3;Nsfl1c;Chmp5;Spast;Chmp1a;Stx2;Ugcg;Il1rapl1;Ubxn2b;Chmp1b;Vps4b
305	prerank	Maintenance Of Blood-Brain Barrier (GO:0035633)	0.560428	1.51352	0.0526316	0.222777	1	3/19	4.46%	Itgb1;Tjp3;Dmd
306	prerank	Positive Regulation Of Cell Junction Assembly (GO:1901890)	0.515196	1.51323	0.0425894	0.222237	1	3/29	4.56%	Thy1;S100a10;Flot1
307	prerank	Sodium Ion Transport (GO:0006814)	0.48227	1.51213	0.031405	0.222926	1	19/38	33.43%	Sgk1;Scn1b;Slc6a8;Atp1b3;Slc38a7;Scn1a;Slc9a8;Ndufa9;Fgf13;Slc4a11;Hcn2;Nalcn;Kcnk1;Slc12a3;Slc4a8;Scnn1a;Scn7a;Atp1b1;Hcn1
308	prerank	Apoptotic Cell Clearance (GO:0043277)	0.574993	1.51169	0.0516351	0.222645	1	6/19	15.74%	Rara;Megf10;Xkr6;Tyrobp;Itgb3;Nr1h3
309	prerank	Regulation Of Cell Junction Assembly (GO:1901888)	0.569904	1.51078	0.0618557	0.222928	1	4/19	4.56%	Prkch;Rap1b;Rap1a;Flot1
310	prerank	Regulation Of T Cell Receptor Signaling Pathway (GO:0050856)	0.496614	1.50916	0.0479452	0.22422	1	8/31	5.66%	Lgals3;Thy1;Laptm5;Kcnn4;Cd226;Tespa1;Rab29;Ezr
312	prerank	Wound Healing (GO:0042060)	0.45179	1.50843	0.0264026	0.224365	1	18/52	20.48%	Jaml;Lrg1;Raf1;Plec;Chmp2a;Erbb2;Chmp3;Syt11;Prcp;Cflar;Itgb3;Chmp5;Coro1b;Anxa6;Arl8b;Erbb3;Evpl;Chmp1a
313	prerank	Regulation Of Interleukin-6 Production (GO:0032675)	0.421591	1.50563	0.0188976	0.227699	1	17/77	11.56%	Pycard;Cyba;Ifng;Cd74;Tnf;Tnfaip3;Cd47;Pou2f2;Ifih1;Elf4;Selenos;Bcl10;Syt11;Xbp1;Tirap;Nmb;Tyrobp
314	prerank	Response To Endoplasmic Reticulum Stress (GO:0034976)	0.405879	1.50562	0.0172956	0.226807	1	26/92	14.87%	Jun;Ppp1r15a;Selenok;Hsp90b1;Hspa5;Pdia3;Ubxn6;Ppp1r15b;Dnajb9;Casp4;Pdia4;Flot1;Pdia6;Atf6;Selenos;Atf4;Xbp1;Derl1;Dnajc10;Gorasp2;Atp2a3;Pik3r2;Syvn1;Bax;Ufl1;Tmtc3
315	prerank	Regulation Of Programmed Cell Death (GO:0043067)	0.383355	1.50538	0.0136778	0.226213	1	34/145	16.64%	Lgals1;Sgk1;Calr;Cd3e;Dapk2;Tnfrsf25;Hip1;Tnf;Actb;Tmem109;Ikzf3;Akt1;Bcl3;Raf1;Stat1;Ctsb;Bnip3l;Actn1;Anp32a;Actn2;Nme2;Rarg;Skp2;Ift57;Fbxo10;Becn1;Acer2;Cxcl10;Bax;Meaf6;Brms1;Dmap1;Usp36;Stk26
316	prerank	Positive Regulation Of Cell-Substrate Junction Organization (GO:0150117)	0.571286	1.50516	0.071048	0.225583	1	3/18	5.61%	Thy1;S100a10;Mapre2
318	prerank	Intracellular pH Reduction (GO:0051452)	0.527065	1.50136	0.0497512	0.230034	1	8/24	10.66%	Slc4a7;Atp6v1a;Rnasek;Atp6v1f;Atp6v1b2;Atp6v1h;Atp6v0d1;Atp6v0b
321	prerank	Entrainment Of Circadian Clock By Photoperiod (GO:0043153)	0.540601	1.498	0.0578512	0.234099	1	4/20	9.55%	Bhlhe40;Id2;Fbxl17;Rbm4b
322	prerank	Regulation Of Cellular Component Size (GO:0032535)	0.468968	1.49624	0.0490196	0.235841	1	12/41	12.94%	Rap1gap2;Ppp1r15a;Bloc1s2;Picalm;Slc9a3r1;Borcs7;Msn;Ezr;Lamtor4;Rarg;Bloc1s1;Lamtor5
323	prerank	Lysosome Localization (GO:0032418)	0.481182	1.49501	0.0473856	0.236927	1	13/35	18.90%	Bloc1s2;Borcs7;S100a13;Hdac6;Ndel1;Def8;Pik3cg;Map6;Pip4p1;Bloc1s1;Plekhm1;Flcn;Kif5b
325	prerank	Receptor Signaling Pathway Via STAT (GO:0097696)	0.517976	1.49004	0.0587219	0.243842	1	7/26	9.77%	Jak1;Ifng;Stat5a;Stat1;Il31ra;Pias1;Jak2
326	prerank	Positive Regulation Of Cell Motility (GO:2000147)	0.381052	1.4886	0.00455235	0.244996	1	22/144	8.52%	Itgb1;Ccl5;Ccl3;Gcnt2;Hspa5;Csf1;Sema4f;Nedd9;Vsir;Sema4d;Pdcd10;Spry2;Lamb1;Tiam1;Ret;Cntn1;Adam17;Sema3f;Fam83h;Xbp1;Cdc42;Sema3e

## Sheet: Depl. (ΔgL) Vs Control
Depletion (MCMV-ΔgL) Vs Control/non-depletion (MCMV-ΔgL)
	Name	Term	ES	NES	NOM p-val	FDR q-val	FWER p-val	Tag %	Gene %	Lead_genes
0	prerank	Cytoplasmic Translation (GO:0002181)	0.82789	3.13005	0	0	0	61/89	8.01%	Rps29;Rps20;Rps24;Rplp1;Rps9;Rps19;Rpl35;Rps2;Rps16;Rps21;Rps27;Rpl30;Rpl8;Rps5;Rps4x;Rpl39;Rpl36;Rps7;Rpl26;Rps18;Rps15a;Rpl13;Rps8;Rpl12;Rpl37;Rpl27a;Rpl21;Rpl5;Rps23;Rpl38;Rps28;Rpl10;Rpl14;Rpl3;Rps26;Rps25;Rps27a;Rpl19;Rpl28;Rpsa;Rpl6;Rpl22;Rpl11;Rpl31;Rpl35a;Rpl10a;Rpl18a;Rpl32;Rps6;Uba52;Rps15;Rack1;Rplp2;Rpl17;Rpl27;Rps10;Rps17;Rpl7a;Rps14;Eif2b3;Rpl29
1	prerank	Peptide Biosynthetic Process (GO:0043043)	0.767073	3.09308	0	0	0	75/136	9.49%	Rps29;Rps20;Rps24;Eef1a1;Rplp1;Rps9;Rps19;Rpl35;Rps2;Rps16;Rps21;Rps27;Rpl30;Rpl8;Rps5;Rps4x;Rpl39;Rpl36;Rps7;Rpl26;Rps18;Rps15a;Rpl13;Rps8;Rpl12;Rpl37;Rpl27a;Rpl21;Rpl5;Rps23;Rpl38;Rps28;Rpl10;Rpl14;Rpl3;Rps26;Rps25;Rps27a;Rpl19;Rpl28;Rpsa;Rpl6;Rpl22;Rpl11;Rpl31;Rpl35a;Rpl10a;Rpl18a;Rpl32;Mrpl3;Mrpl23;Rps6;Mrpl13;Mrps15;Rps15;Ago2;Rplp2;Mrps18b;Rpl17;Rpl27;Rps10;Rps17;Rpl7a;Rps14;Furin;Mrrf;Rpl2…
2	prerank	Macromolecule Biosynthetic Process (GO:0009059)	0.735252	3.0751	0	0	0	79/162	9.49%	Rps29;Rps20;Rps24;Eef1a1;Rplp1;Rps9;Rps19;Rpl35;Rps2;Rps16;Rps21;Rps27;Rpl30;Rpl8;Rps5;Rps4x;Rpl39;Rpl36;Rps7;Rpl26;Rps18;Rps15a;Rpl13;Rps8;Rpl12;Rpl37;Rpl27a;Rpl21;Rpl5;Rps23;Rpl38;Rps28;Rpl10;Rpl14;Rpl3;Rps26;Rps25;Rps27a;Rpl19;Eef1b2;Rpl28;Rpsa;Rpl6;Eef1g;Rpl22;Rpl11;Rpl31;Rpl35a;Rpl10a;Rpl18a;Rpl32;Mrpl3;Pold3;Mrpl23;Rps6;Mrpl13;Mrps15;B4gat1;Rps15;Ago2;Rplp2;Mrps18b;Rpl17;Rpl27;Rps10;Rps17;R…
3	prerank	Translation (GO:0006412)	0.677806	2.90716	0	0	0	85/208	9.49%	Rps29;Rps20;Rps24;Eef1a1;Rplp1;Rps9;Lars2;Rps19;Rpl35;Rps2;Rps16;Rps21;Rps27;Rpl30;Rpl8;Rps5;Rps4x;Rpl39;Rpl36;Rps7;Rpl26;Rps18;Rps15a;Rpl13;Rps8;Rpl12;Rpl37;Rpl27a;Rpl21;Rpl5;Rps23;Rpl38;Rps28;Rpl10;Rpl14;Rpl3;Rps26;Rps25;Rps27a;Rpl19;Eef1b2;Rpl28;Rpsa;Rpl6;Eef1g;Rpl22;Rpl11;Rpl31;Rpl35a;Rpl10a;Rpl18a;Rpl32;Mrpl38;Mrpl3;Mrpl23;Rps6;Mrpl13;Mrps15;Uba52;Chchd1;Rars2;Rps15;Ago2;Rack1;Rplp2;Mrps18b;…
4	prerank	Ribosomal Small Subunit Biogenesis (GO:0042274)	0.696296	2.60415	0	0	0	42/80	16.37%	Rps24;Rps9;Rps19;Rps16;Rps27;Rps5;Rps4x;Rps7;Rps15a;Rps8;Rps23;Rps28;Rps25;Rpsa;Snu13;Fcf1;Fbl;Rps6;Nat10;Riok2;Rps15;Npm1;Wdr46;Rrp9;Exosc10;Nom1;Rps17;Rps14;Eral1;Utp4;Igf2bp3;Utp6;Mrps7;Mphosph10;Rps19bp1;Rps13;Rcl1;Mettl17;Wdr3;Nop58;Tsr3;Nop56
5	prerank	Ribonucleoprotein Complex Biogenesis (GO:0022613)	0.660747	2.59163	0	0	0	57/112	16.58%	Rps24;Rps9;Rps19;Rps16;Rps27;Rps5;Rps4x;Rps7;Rpl26;Rps15a;Rps8;Rpl5;Rps23;Rpl38;Rps28;Rpl14;Rps25;Rpl11;Rpl35a;Snu13;Fcf1;Fbl;Rpf2;Rps6;Nat10;Riok2;Rps15;Xpo1;Noc2l;Npm1;Wdr46;Rrp9;Cul4b;Exosc10;Nom1;Rps17;Rps14;Utp4;Igf2bp3;Utp6;Tgs1;Mphosph10;Rps19bp1;Tma16;Pes1;Rps13;Mrto4;Rcl1;Mettl17;Ddx31;Wdr3;Rpl7;Sdad1;Nop58;Rbis;Nop56;Grwd1
6	prerank	Leukocyte Cell-Cell Adhesion (GO:0007159)	-0.818637	-2.42888	0	0.0844491	0.054	6/25	1.78%	Ccl5;Itgb1;Itgb2;Itga4;Itgal;Cercam
7	prerank	Ribosome Biogenesis (GO:0042254)	0.585871	2.38903	0	0	0	62/147	16.58%	Rps24;Rps9;Rps19;Rps16;Rps27;Rps5;Rps4x;Rps7;Rpl26;Rps15a;Rps8;Rpl5;Rps23;Rps28;Rpl14;Rps25;Rrp12;Rpl11;Rpl35a;Ddx47;Snu13;Fcf1;Fbl;Rpf2;Rps6;Nat10;Riok2;Rps15;Xpo1;Wdr18;Noc2l;Npm1;Wdr46;Rrp9;Rpl27;Cul4b;Exosc10;Exosc9;Nom1;Rps17;Nolc1;Rps14;Utp4;Igf2bp3;Utp6;Mphosph10;Rps19bp1;Pelp1;Tma16;Pes1;Rps13;Mrto4;Rcl1;Mettl17;Ddx31;Wdr3;Rpl7;Sdad1;Nop58;Rbis;Nop56;Grwd1
8	prerank	Pyroptosis (GO:0070269)	-0.86641	-2.38141	0	0.0936283	0.107	5/19	2.11%	Gzma;Gzmb;Pycard;Casp1;Casp4
9	prerank	Regulation Of T Cell Activation (GO:0050863)	-0.739773	-2.37314	0	0.0746579	0.118	11/38	5.55%	Ccl5;Lgals3;Pycard;B2m;Laptm5;Thy1;Ccr2;Prelid1;Tbx21;Cd47;Fcho1
10	prerank	Gene Expression (GO:0010467)	0.543936	2.36617	0	0	0	96/265	9.49%	Rps29;Rps20;Rps24;Eef1a1;Rplp1;Rps9;Rps19;Rpl35;Rps2;Rps16;Rps21;Rps27;Rpl30;Rpl8;Rps5;Rps4x;Rpl39;Rpl36;Rps7;Rpl26;Rps18;Rps15a;Rpl13;Rps8;Rpl12;Rpl37;Rpl27a;Rpl21;Rpl5;Rps23;Rpl38;Rps28;Rpl10;Rpl14;Rpl3;Rps26;Rps25;Rps27a;Rpl19;Rpl28;Rpsa;Rpl6;Rbm5;Rpl22;Rpl11;Rpl31;Rpl35a;Nup85;Rpl10a;Hnrnph1;Rpl18a;Rpl32;Mrpl3;Exosc1;Ythdc1;Hspd1;Mrpl23;Rps6;Mrpl13;Nxt1;Mrps15;Rps15;Xpo1;Ago2;Celf2;Fyttd1;Rpl…
11	prerank	Positive Regulation Of T Cell Activation (GO:0050870)	-0.624117	-2.33714	0	0.102196	0.195	17/73	6.29%	Ccl5;Actb;Pycard;B2m;Anxa1;Thy1;Ccr2;Zmiz1;Cd3e;Cd6;Cd86;Il15;Cd47;Fcho1;Pbrm1;Flot2;Smarcd3
12	prerank	Regulation Of T Cell Proliferation (GO:0042129)	-0.683975	-2.3342	0	0.0859178	0.197	8/44	2.85%	Ccl5;Lgals3;Anxa1;Spn;Cd3e;Cd6;Cd86;Il15
13	prerank	rRNA Processing (GO:0006364)	0.598801	2.31967	0	0	0	34/100	8.65%	Rps24;Rps19;Rps16;Rps27;Rps7;Rpl26;Rpl5;Rps28;Rpl14;Rps25;Rrp12;Nop2;Rpl11;Rpl35a;Nedd4;Ddx47;Snu13;Rrp15;Fbl;Rps6;Nat10;Riok2;Rps15;Wdr18;Rrp9;Rpl27;Exosc10;Exosc9;Rps17;Nolc1;Rps14;Nhp2;Utp4;Igf2bp3
14	prerank	Positive Regulation Of Mononuclear Cell Migration (GO:0071677)	-0.793856	-2.31074	0	0.10138	0.241	3/22	0.66%	Ccl5;Lgals3;Ccr2
15	prerank	rRNA Metabolic Process (GO:0016072)	0.607733	2.29135	0	8.31879e-05	0.001	26/82	7.31%	Rps24;Rps19;Rps16;Rps27;Rps7;Rpl26;Rpl5;Rps28;Zfp36l1;Rpl14;Rps25;Rrp12;Rpl11;Rpl35a;Ddx47;Fbl;Rps6;Rps15;Wdr18;Rrp9;Rpl27;Exosc10;Exosc9;Rps17;Nolc1;Spin1
16	prerank	Regulation Of Monocyte Chemotaxis (GO:0090025)	-0.850737	-2.28564	0.00224719	0.12274	0.294	3/15	2.98%	Ccl5;Ccr2;Dusp1
17	prerank	Regulation Of Mononuclear Cell Migration (GO:0071675)	-0.866063	-2.27584	0	0.117647	0.304	3/15	1.01%	Ccl5;Lgals3;Csf1
18	prerank	Leukocyte Adhesion To Vascular Endothelial Cell (GO:0061756)	-0.854221	-2.26725	0	0.113415	0.319	6/16	0.96%	Itgb1;Itgb7;Cx3cr1;Selplg;Itga4;Spn
19	prerank	Regulation Of Macrophage Chemotaxis (GO:0010758)	-0.857357	-2.25163	0	0.1219	0.345	2/15	1.01%	Ccl5;Csf1
20	prerank	Regulation Of T Cell Migration (GO:2000404)	-0.81889	-2.24441	0.00457666	0.117383	0.353	5/17	5.26%	Ccl5;Pycard;Spn;Ripor2;Rhoa
21	prerank	Regulation Of DNA Binding (GO:0051101)	-0.682019	-2.24362	0	0.108417	0.356	2/39	0.16%	Gzma;Hmgb2
22	prerank	Negative Regulation Of Catalytic Activity (GO:0043086)	-0.841266	-2.23771	0	0.105444	0.364	1/17	0.01%	Gzma
23	prerank	Positive Regulation Of T Cell Proliferation (GO:0042102)	-0.677105	-2.21973	0	0.113648	0.397	8/42	2.85%	Ccl5;Pycard;Anxa1;Ccr2;Cd3e;Cd6;Cd86;Il15
24	prerank	Granulocyte Chemotaxis (GO:0071621)	-0.692462	-2.20872	0.00510204	0.118147	0.42	8/33	7.34%	Ccl5;Lgals3;Anxa1;Itgb2;Ppib;Pik3cg;Cxadr;Jaml
25	prerank	Cellular Response To Lipopolysaccharide (GO:0071222)	-0.589861	-2.20336	0	0.116041	0.433	9/85	2.29%	Ccl5;Vim;Pycard;Hmgb2;Cx3cr1;Casp1;Pabpn1;Cd6;Cd86
26	prerank	Regulation Of Neurogenesis (GO:0050767)	-0.662076	-2.2028	0.00465116	0.109575	0.433	8/43	3.31%	S100a10;Hmgb2;B2m;Cx3cr1;Bhlhe40;Prune1;Nap1l1;Faim
27	prerank	Heterotypic Cell-Cell Adhesion (GO:0034113)	-0.797036	-2.17115	0	0.129461	0.474	5/19	0.76%	Itgb1;Itgb7;Itgax;Itgb2;Itga4
28	prerank	Cellular Defense Response (GO:0006968)	-0.667528	-2.16581	0	0.126319	0.482	7/36	1.13%	Itgb1;Lsp1;Klrg1;Cx3cr1;Ccr2;Spn;Ccr3
29	prerank	Maintenance Of Blood-Brain Barrier (GO:0035633)	-0.780482	-2.16347	0.00712589	0.1219	0.489	4/19	3.52%	Itgb1;Actg1;Lamc1;Tjp3
30	prerank	ncRNA Processing (GO:0034470)	0.556796	2.15805	0	0.00166376	0.02	27/98	7.01%	Rps24;Rps19;Rps16;Rps27;Rps7;Rpl26;Rpl5;Rps28;Rpl14;Rps25;Rrp12;Rpl11;Rpl35a;Ddx47;Tsen54;Fbl;Rps6;Rps15;Wdr18;Tsen34;Rrp9;Rpl27;Exosc10;Exosc9;Rps17;Nolc1;Ints3
31	prerank	Positive Regulation Of Defense Response (GO:0031349)	-0.576814	-2.15365	0	0.12274	0.507	13/88	5.08%	Ccl5;Lgals1;Pycard;Nkg7;Ccr2;Cyba;Casp1;Casp4;Tradd;Il15;Adam8;Ets1;Cd47
32	prerank	Integrin-Mediated Signaling Pathway (GO:0007229)	-0.59631	-2.14974	0	0.119664	0.512	17/69	7.09%	Itgb1;Itgb7;Itga1;Itgax;Itgb2;Thy1;Itga4;Itgam;Itgal;Plek;Cdc42;Ilk;Myh9;Cd47;Itgbl1;Cdh17;Pram1
33	prerank	Positive Regulation Of Calcium Ion Transport (GO:0051928)	-0.752802	-2.14512	0.00221239	0.117548	0.514	2/21	0.06%	Ccl5;Lgals3
34	prerank	Maturation Of SSU-rRNA (GO:0030490)	0.654957	2.14388	0	0.0020797	0.028	14/37	11.05%	Rps19;Rps16;Rps8;Rps28;Snu13;Nat10;Riok2;Tsr1;Wdr46;Rps14;Utp4;Igf2bp3;Utp6;Mphosph10
35	prerank	Calcium Ion Homeostasis (GO:0055074)	-0.622214	-2.14169	0.00691244	0.115557	0.522	8/51	4.05%	Ccl5;Atp2a3;Ccr2;Tmtc2;Selenon;Slc24a3;Slc24a1;Stim1
36	prerank	Neutrophil Migration (GO:1990266)	-0.665273	-2.13849	0.00497512	0.113039	0.53	7/34	7.34%	Ccl5;Lgals3;Itgb2;Ppib;Pik3cg;Cxadr;Jaml
37	prerank	Negative Regulation Of DNA Binding (GO:0043392)	-0.754108	-2.13597	0.00449438	0.110057	0.536	1/18	0.01%	Gzma
38	prerank	Ribosomal Small Subunit Assembly (GO:0000028)	0.830622	2.13102	0	0.00230367	0.032	9/15	9.45%	Rps19;Rps27;Rps5;Rps28;Rpsa;Rps15;Rps14;Eral1;Mrps7
39	prerank	Response To Organic Cyclic Compound (GO:0014070)	-0.669957	-2.12853	0	0.109924	0.548	3/33	1.39%	Ccl5;Anxa1;Pmaip1
40	prerank	Neutrophil Chemotaxis (GO:0030593)	-0.675639	-2.12387	0.00496278	0.108359	0.554	7/30	7.34%	Ccl5;Lgals3;Itgb2;Ppib;Pik3cg;Cxadr;Jaml
41	prerank	Regulation Of Peptide Hormone Secretion (GO:0090276)	-0.711073	-2.11845	0.00235849	0.107408	0.565	1/25	0.02%	Ccl5
42	prerank	Protein Catabolic Process (GO:0030163)	-0.567328	-2.11568	0.00253165	0.105092	0.568	8/85	5.29%	Gzma;Gzmb;Ctsd;Pmaip1;Ctsw;Ctsb;Casp3;Prss16
43	prerank	Positive Regulation Of T Cell Migration (GO:2000406)	-0.767236	-2.1099	0	0.105018	0.575	6/17	5.26%	Ccl5;Pycard;Ccr2;Spn;Stk39;Rhoa
44	prerank	Positive Regulation Of Leukocyte Chemotaxis (GO:0002690)	-0.661238	-2.10521	0.00246914	0.104108	0.584	3/35	1.01%	Ccl5;Ccr2;Csf1
45	prerank	Negative Regulation Of T Cell Activation (GO:0050868)	-0.688158	-2.10273	0	0.102103	0.59	7/27	5.36%	Lgals3;Laptm5;Spn;Havcr2;Cd86;Ripor2;Vsir
46	prerank	Positive Regulation Of Cell-Cell Adhesion (GO:0022409)	-0.676273	-2.09815	0.00647948	0.101152	0.597	6/30	5.12%	Ccl5;Jak1;Thy1;Cd3e;Cd47;Cited2
47	prerank	Cellular Response To Chemokine (GO:1990869)	-0.705053	-2.09732	0.00242131	0.0986463	0.598	6/24	5.26%	Ccl5;Ccr2;Dusp1;Ripor2;Stk39;Rhoa
48	prerank	Ribosome Assembly (GO:0042255)	0.626127	2.09369	0	0.00368404	0.055	19/45	14.26%	Rps19;Rps27;Rps5;Rpl5;Rps28;Rpl10;Rpsa;Rpl6;Nop2;Rpl11;Rpf2;Rps15;Npm1;Rps14;Eral1;Mrps7;Rpl23a;Mdn1;Mterf4
49	prerank	Protein Maturation (GO:0051604)	-0.554726	-2.09115	0.00254453	0.0985239	0.607	5/82	2.11%	Gzma;Gzmb;Srgn;Casp1;Casp4
50	prerank	protein-RNA Complex Assembly (GO:0022618)	0.515169	2.08907	0	0.00354935	0.056	43/140	13.31%	Hsp90ab1;Rps19;Rps27;Rps5;Rpl5;Rpl38;Rps28;Rpl10;Rpsa;Rpl6;Rbm5;Nop2;Prpf19;Rpl11;Hsp90aa1;Eif5;Srsf9;Ythdc1;Cpsf6;Rpf2;Rps15;Ago2;Celf2;Luc7l2;Celf1;Eif2s2;Scaf11;Eif3b;Rps14;Dhx9;Ddx39b;Eral1;Srpk1;Tgs1;Mrps7;Zrsr2;Sf3a2;Gcfc2;Rpl23a;Adar;Mdn1;Usp39;Snrpf
51	prerank	Proteolysis Involved In Protein Catabolic Process (GO:0051603)	-0.573614	-2.08581	0.00235849	0.098342	0.613	6/68	4.30%	Gzma;Gzmb;Pmaip1;Ctsw;Ctsb;Fbxl17
52	prerank	Maturation Of SSU-rRNA From Tricistronic rRNA Transcript (SSU-rRNA, 5.8S rRNA, LSU-rRNA) (GO:0000462)	0.682238	2.07829	0	0.00405541	0.066	9/28	9.04%	Rps19;Rps16;Rps21;Rps8;Tsr1;Wdr46;Rps14;Utp4;Utp6
53	prerank	Negative Regulation Of G Protein-Coupled Receptor Signaling Pathway (GO:0045744)	-0.755952	-2.07523	0	0.100682	0.64	3/17	1.75%	Ccl5;Stmn1;Plek
54	prerank	Natural Killer Cell Mediated Cytotoxicity (GO:0042267)	-0.776618	-2.05337	0.0045977	0.107703	0.674	6/16	6.87%	Gzmb;Nkg7;Klrk1;Slamf7;Coro1a;Lyst
55	prerank	Positive Regulation Of Transport (GO:0051050)	-0.643625	-2.04823	0.00952381	0.107061	0.677	9/37	3.67%	Actb;Anxa1;Anxa2;Sgk1;Spag5;Kctd7;Syngr3;Smpd1;Bak1
56	prerank	Regulation Of Nervous System Development (GO:0051960)	-0.670618	-2.02701	0.00721154	0.114867	0.721	5/27	1.25%	S100a10;Hmgb2;Cx3cr1;Bhlhe40;Prune1
57	prerank	Positive Regulation Of Immune Response (GO:0050778)	-0.583872	-2.02526	0.0117647	0.113065	0.722	6/53	2.85%	Ccl5;Pycard;Itgb2;Cd226;Itgam;Il15
58	prerank	Positive Regulation Of Programmed Cell Death (GO:0043068)	-0.471195	-2.02465	0	0.110863	0.723	22/186	5.79%	Gzma;Lgals1;Itgb1;Pycard;Laptm5;Ctsd;Top2a;Dkkl1;Pmaip1;Phlda1;Slc27a4;Tradd;Pidd1;Smpd1;Tnfrsf8;Rps6ka2;Bak1;Atg7;Casp3;Atf6;Dapk2;Plekhn1
59	prerank	Response To Interleukin-1 (GO:0070555)	-0.586952	-2.02064	0	0.109789	0.729	6/49	5.08%	Ccl5;Pycard;Anxa1;Smpd1;Igbp1;Cd47
60	prerank	Positive Regulation Of Response To External Stimulus (GO:0032103)	-0.519683	-2.01752	0	0.108873	0.733	15/111	6.42%	Ccl5;Lgals1;Pycard;Nkg7;Ccr2;Cyba;Casp1;Casp4;Tradd;Il15;Adam8;Ets1;Cd47;Bmp6;Akirin2
61	prerank	Lipopolysaccharide-Mediated Signaling Pathway (GO:0031663)	-0.747728	-2.00731	0.00229358	0.110364	0.747	2/18	2.16%	Ccl5;Cd6
62	prerank	Cell-Matrix Adhesion (GO:0007160)	-0.552213	-1.99785	0.00471698	0.111844	0.764	15/74	7.23%	Itgb1;Itgb7;Itga1;Itgax;Itgb2;Thy1;Itga4;Itgam;Itgal;L1cam;Ilk;Cd96;Itgbl1;Peak1;Bcat2
63	prerank	Cellular Response To Type II Interferon (GO:0071346)	-0.596763	-1.98673	0	0.114817	0.779	4/39	1.66%	Ccl5;Jak1;Calm1;Casp1
64	prerank	Positive Regulation Of Phosphate Metabolic Process (GO:0045937)	-0.685136	-1.96854	0	0.121416	0.812	8/23	16.00%	Ccl5;Ilk;Sdcbp;Dhx34;Btbd10;Pth1r;Ifng;Kctd20
65	prerank	Wound Healing, Spreading Of Cells (GO:0044319)	-0.693364	-1.967	0.00662252	0.119746	0.815	5/20	5.26%	Itgb1;Rhoc;Flna;Ccna2;Rhoa
81	prerank	Cellular Response To Interleukin-1 (GO:0071347)	-0.557632	-1.90626	0.00961538	0.116994	0.911	2/49	0.09%	Ccl5;Pycard
66	prerank	Cytoskeleton-Dependent Cytokinesis (GO:0061640)	-0.553502	-1.9662	0.00461894	0.117686	0.818	25/58	15.13%	Cfl1;Stmn1;Birc5;Rhoc;Racgap1;Trim36;Cenpa;Kif23;Nusap1;Espl1;Ckap2;Rab35;Rhoa;Unc119;Mitd1;Bin3;Anln;Cdca8;Exoc5;Ect2;Dctn3;Cep55;Cit;Incenp;Kif20a
68	prerank	Nuclear Chromosome Segregation (GO:0098813)	-0.738348	-1.94742	0.004662	0.121882	0.855	10/15	16.55%	Top2a;Gem;Kif22;Cenpf;Ndc80;Map1s;Top2b;Incenp;Trappc12;Cenpq
69	prerank	Positive Regulation Of Biosynthetic Process (GO:0009891)	-0.621566	-1.94193	0.00721154	0.122549	0.864	10/34	11.65%	Ccl5;Vim;Cyba;Mtpn;Akt1;Rab27a;Serpinf2;F2;Tgfb3;Runx1
70	prerank	Platelet Aggregation (GO:0070527)	-0.638514	-1.93886	0.0143198	0.122078	0.868	9/27	5.86%	Actg1;Myl12a;Flna;Plek;Clic1;Ilk;Pik3cg;Myh9;Actn1
71	prerank	Positive Regulation Of Protein Localization To Membrane (GO:1905477)	-0.533102	-1.93784	0.0123762	0.120423	0.868	14/66	10.29%	Gzmb;Lgals3;Itgb1;Itgb2;Itgam;Epha3;Arf6;Akt1;Prkch;Rhog;Itgb1bp1;Fis1;Pdpk1;Mief2
72	prerank	Chromosome Condensation (GO:0030261)	-0.703529	-1.93301	0.00437637	0.120672	0.881	9/19	10.17%	Top2a;Ncapd2;Ncaph;Nusap1;Smc2;Cdca5;Aifm1;Ncapg;Ttn
73	prerank	Positive Regulation Of Leukocyte Cell-Cell Adhesion (GO:1903039)	-0.659224	-1.93235	0.0091954	0.119161	0.882	8/26	5.55%	Pycard;Itgb2;Thy1;Ccr2;Ets1;Cd47;Rhoa;Fcho1
74	prerank	Phagocytosis (GO:0006909)	-0.547288	-1.92889	0.00458716	0.118926	0.889	9/55	4.60%	Itgb1;Anxa1;Itgb2;Itgam;Cdc42;Rara;Myh9;Coro1a;Bin2
75	prerank	Dendritic Cell Migration (GO:0036336)	-0.742809	-1.9249	0.0120192	0.118861	0.894	4/15	3.70%	Ccl5;Ccr2;Trpm4;Pik3cg
76	prerank	Homotypic Cell-Cell Adhesion (GO:0034109)	-0.60151	-1.91614	0.0166667	0.121547	0.9	11/33	9.19%	Actg1;Myl12a;Flna;Plek;Clic1;Ilk;Pik3cg;Myh9;Actn1;Cxadr;Csrp1
77	prerank	Natural Killer Cell Mediated Immunity (GO:0002228)	-0.736117	-1.91328	0.00873362	0.121067	0.904	5/15	6.87%	Gzmb;Nkg7;Klrk1;Slamf7;Lyst
78	prerank	Negative Regulation Of Mitotic Metaphase/Anaphase Transition (GO:0045841)	-0.62005	-1.90891	0.011655	0.121302	0.908	13/27	15.48%	Spc25;Fbxo5;Nuf2;Bub1;Usp44;Trip13;Tpr;Cenpf;Haspin;Ttk;Ndc80;Spc24;Mad2l1
79	prerank	Positive Regulation Of Apoptotic Process (GO:0043065)	-0.436987	-1.90789	0	0.11977	0.908	21/205	5.79%	Gzma;Lgals1;Itgb1;Pycard;Ctsd;Top2a;Dkkl1;Pmaip1;Phlda1;Slc27a4;Tradd;Pidd1;Smpd1;Tnfrsf8;Rps6ka2;Bak1;Atg7;Casp3;Atf6;Dapk2;Plekhn1
80	prerank	Regulation Of Chromosome Segregation (GO:0051983)	-0.649196	-1.9066	0.00875274	0.118643	0.91	11/23	11.81%	Mki67;Ncapd2;Cdca2;Ncaph;Ncapg2;Smc2;Bub1;Cdc6;Ncapg;Csnk2a1;Pum2
67	prerank	Mitotic Cytokinesis (GO:0000281)	-0.557021	-1.95218	0.00668151	0.121637	0.844	22/53	15.13%	Cfl1;Stmn1;Birc5;Rhoc;Racgap1;Trim36;Cenpa;Kif23;Nusap1;Espl1;Ckap2;Rab35;Unc119;Mitd1;Anln;Cdca8;Exoc5;Ect2;Cep55;Cit;Incenp;Kif20a
82	prerank	Proteolysis (GO:0006508)	-0.448221	-1.90543	0	0.115613	0.912	31/180	11.77%	Gzma;Gzmb;Ctsd;Srgn;Ctsa;Casp1;Casp4;Naalad2;Ctsw;Adam8;Pcolce;Ctsb;Casp3;Erap1;Rnpep;Adamts6;Xpnpep1;Capn2;Ctse;Fbxo6;Fam111a;Ogt;Plat;Mmp17;Mdm2;Adamts14;Dpp9;Tmprss5;Ctsc;Desi1;Thop1
83	prerank	Positive Regulation Of Signal Transduction By P53 Class Mediator (GO:1901798)	0.69905	1.89897	0	0.0446768	0.489	10/18	9.63%	Rps20;Rps7;Rpl37;Ddx5;Ubb;Atr;Rps15;Rpl17;Eif5a;Eef1e1
84	prerank	Positive Regulation Of Monoatomic Ion Transport (GO:0043270)	-0.649445	-1.89617	0.00451467	0.119294	0.926	1/25	0.02%	Ccl5
85	prerank	Sister Chromatid Segregation (GO:0000819)	-0.580468	-1.88239	0.0114155	0.125175	0.936	16/32	14.16%	Top2a;Spag5;Ncapg2;Nusap1;Espl1;Kif18a;Smc1a;Nsl1;Mis12;Kifc1;Ndc80;Sgo1;Cenpi;Rb1;Top2b;Knstrn
86	prerank	Response To Tumor Necrosis Factor (GO:0034612)	-0.508904	-1.88183	0.00977995	0.123631	0.936	14/66	8.68%	Ccl5;Pycard;Ybx3;Tradd;Brca1;Arhgef2;Smpd1;Casp3;Akt1;Igbp1;Gch1;Zfand6;Gata3;Zfp36
87	prerank	Positive Regulation Of Nitric Oxide Biosynthetic Process (GO:0045429)	0.645719	1.8771	0	0.0537024	0.562	4/22	3.64%	Hsp90ab1;Klf2;Hsp90aa1;Ass1
88	prerank	Negative Regulation Of Actin Filament Polymerization (GO:0030837)	-0.715833	-1.87707	0.0116822	0.124786	0.938	8/16	12.15%	Tmsb4x;Pfn1;Myadm;Tmsb10;Twf2;Gsn;Hip1r;Ssh3
120	prerank	Response To Type II Interferon (GO:0034341)	-0.529837	-1.80996	0.00252525	0.125412	0.991	3/47	1.66%	Ccl5;Calm1;Casp1
90	prerank	Positive Regulation Of Lymphocyte Activation (GO:0051251)	-0.621696	-1.86609	0.0114943	0.127906	0.949	5/25	5.55%	Pycard;Thy1;Ccr2;Cd47;Fcho1
91	prerank	Regulation Of Inflammatory Response (GO:0050727)	-0.453068	-1.86154	0.00248756	0.129287	0.953	13/162	2.85%	Ccl5;Lgals1;Pycard;Tmsb4x;Nkg7;Anxa1;Ccr2;Casp1;Casp4;Tradd;Snx6;Cma1;Il15
92	prerank	Actin Filament Organization (GO:0007015)	-0.467144	-1.86073	0.00244499	0.128167	0.953	29/107	11.24%	Hip1;Nebl;Rac2;Capg;Myo1f;Flna;Cnn2;Elmo2;Cdc42;Coro1b;Arhgef2;Myo1g;Tpm4;Coro1a;Aldoa;Actn1;Bin3;Wasl;Arpc4;Gas2l1;Rhog;Baiap2l1;Cass4;Myo5a;Lcp1;Ttn;Gsn;Hip1r;Rufy3
93	prerank	Cellular Response To Heat (GO:0034605)	0.63203	1.85938	0.00175439	0.0636607	0.64	12/27	16.71%	Hsp90ab1;Hspa1b;Hsp90aa1;Hspa1a;Ier5;Sumo1;Slu7;Hmox1;Rbbp7;Clpb;Prkaca;Htra2
94	prerank	Positive Regulation Of Viral Life Cycle (GO:1903902)	-0.68525	-1.85869	0.0136054	0.127801	0.959	3/17	5.53%	Lgals1;Smpd1;Trim11
95	prerank	Negative Regulation Of Protein Polymerization (GO:0032272)	-0.649512	-1.85855	0.013544	0.126268	0.959	10/20	15.45%	Pfn1;Myadm;Stmn1;Stmn2;Tbcd;Twf2;Hip1r;Ssh3;Dyrk1a;Eml2
96	prerank	Positive Regulation Of Cell Junction Assembly (GO:1901890)	-0.602383	-1.85676	0.00672646	0.125528	0.96	3/29	1.78%	S100a10;Thy1;Nphp4
97	prerank	Positive Regulation Of Hydrolase Activity (GO:0051345)	-0.455119	-1.85004	0	0.128184	0.967	17/134	5.68%	Ccl5;Itgb1;S100a10;Hmgb2;Prex1;Calm1;Thy1;Tbc1d2;Rhoc;Adrb1;Rapgef2;Arhgap11a;Rap1a;Tbc1d20;Rhoa;Ndufa13;Cav2
98	prerank	Regulation Of Wound Healing (GO:0061041)	-0.639551	-1.84944	0.0111607	0.126888	0.967	2/22	0.31%	Itgb1;Anxa1
99	prerank	Positive Regulation Of Nitric Oxide Metabolic Process (GO:1904407)	0.63096	1.84817	0	0.0685469	0.684	4/23	3.64%	Hsp90ab1;Klf2;Hsp90aa1;Ass1
100	prerank	Positive Regulation Of Response To Biotic Stimulus (GO:0002833)	-0.603864	-1.8479	0.0120773	0.126319	0.969	5/32	6.42%	Ccl5;Cyba;Adam8;Bmp6;Akirin2
101	prerank	Ribosomal Large Subunit Biogenesis (GO:0042273)	0.543641	1.84169	0	0.0699175	0.704	20/49	14.80%	Rpl26;Rpl5;Rpl10;Rpl14;Rpl6;Nop2;Rpl11;Rpl35a;Nedd4;Rrp15;Rpf2;Noc2l;Npm1;Tma16;Pes1;Rpl23a;Mrto4;Mdn1;Rpl7;Sdad1
102	prerank	Negative Regulation Of Ubiquitin-Dependent Protein Catabolic Process (GO:2000059)	0.584833	1.83867	0.00176678	0.0688191	0.72	10/36	7.19%	Hsp90ab1;Rps7;Rpl5;Rpl11;Ddrgk1;Usp9x;Park7;Rpl17;Trim39;Wac
103	prerank	Lymphocyte Chemotaxis (GO:0048247)	-0.669976	-1.83557	0.00968523	0.132569	0.978	3/18	3.70%	Ccl5;Ch25h;Pik3cg
104	prerank	Regulation Of Focal Adhesion Assembly (GO:0051893)	-0.55207	-1.83273	0.00930233	0.132874	0.981	11/44	10.26%	S100a10;Actg1;Thy1;Epha3;Rhoa;Peak1;Macf1;Dusp22;Itgb1bp1;Clasp1;Ptpra
105	prerank	Positive Regulation Of Fibroblast Proliferation (GO:0048146)	-0.659033	-1.83245	0.00699301	0.131511	0.981	1/17	0.03%	S100a6
106	prerank	Regulation Of Protein Localization To Plasma Membrane (GO:1903076)	-0.498759	-1.83179	0.00248139	0.130353	0.982	13/67	10.20%	Actb;Lgals3;Itgb1;Epha3;Arf6;Akt1;Prkch;Ap2m1;Rhog;Vamp8;Picalm;Pdpk1;Cltc
107	prerank	Cellular Response To Molecule Of Bacterial Origin (GO:0071219)	-0.49632	-1.83076	0.00668151	0.129648	0.984	7/77	2.29%	Vim;Pycard;Hmgb2;Cx3cr1;Casp1;Pabpn1;Cd86
108	prerank	Cellular Response To Fibroblast Growth Factor Stimulus (GO:0044344)	-0.589857	-1.82873	0.0045977	0.129311	0.985	7/31	8.92%	Ccl5;Galnt3;Shcbp1;Fgf7;Zfp36;Setx;Itgb1bp1
89	prerank	Chemokine-Mediated Signaling Pathway (GO:0070098)	-0.655653	-1.87114	0.00930233	0.12647	0.947	3/20	4.23%	Ccl5;Ccr2;Stk39
110	prerank	Lymphocyte Migration (GO:0072676)	-0.652646	-1.82862	0.0109409	0.126488	0.985	3/19	2.45%	Ccl5;Tbx21;Myo1g
111	prerank	Regulation Of Extrinsic Apoptotic Signaling Pathway In Absence Of Ligand (GO:2001239)	0.671664	1.82826	0.00358423	0.0735309	0.762	8/18	16.71%	Bcl2;Hspa1b;Hspa1a;Mcl1;Bcl2l1;Mapk7;Tert;Htra2
112	prerank	Positive Regulation Of Cytokinesis (GO:0032467)	-0.605652	-1.8281	0.0118483	0.125327	0.985	11/26	14.42%	Birc5;Racgap1;Cdc42;Cdc25b;Kif23;Cdc6;Rhoa;Cdca8;Ect2;Cit;Incenp
113	prerank	Positive Regulation Of Wound Healing (GO:0090303)	-0.653954	-1.82745	0.00909091	0.124138	0.985	2/18	0.31%	Itgb1;Anxa1
114	prerank	Monocyte Chemotaxis (GO:0002548)	-0.673864	-1.82677	0.0188679	0.123055	0.985	2/17	0.06%	Ccl5;Lgals3
115	prerank	Positive Regulation Of Leukocyte Migration (GO:0002687)	-0.653099	-1.82357	0.0113636	0.123627	0.987	4/19	3.16%	Lgals3;Thy1;Csf1;Adam8
116	prerank	Cellular Response To Low-Density Lipoprotein Particle Stimulus (GO:0071404)	-0.652401	-1.82214	0.00455581	0.123119	0.987	5/20	9.75%	Itgb1;Itgb2;Akt1;Ticam1;Lcp1
117	prerank	Positive Regulation Of Cell Cycle Process (GO:0090068)	-0.475661	-1.81961	0.004914	0.123292	0.987	33/90	15.63%	Ncapd2;Birc5;Spag5;Ncaph;Racgap1;Cdc42;E2f7;Cdc25b;Kif23;Ncapg2;E2f8;Nusap1;Smc2;Cep120;Cdc6;Rad21;Dync1li1;Rhoa;Dync1h1;Tpr;Gen1;Ncapg;Sass6;Cdca8;Ndc80;Nudt16;Ect2;Cit;Dbf4;Incenp;Rrm1;Mad2l1;Ubxn2b
118	prerank	Positive Regulation Of Endocytosis (GO:0045807)	-0.520684	-1.8159	0.0119904	0.12443	0.989	11/50	9.47%	Pycard;B2m;Hip1;Cyba;Cdc42;Smpd1;Il15;Cd47;Camk1d;Dock2;Rab27a
119	prerank	Regulation Of Mitotic Cell Cycle Spindle Assembly Checkpoint (GO:0090266)	-0.657527	-1.81041	0.0118203	0.12639	0.99	10/17	15.48%	Birc5;Dusp1;Dync1li1;Usp44;Tpr;Gen1;Cdca8;Ndc80;Incenp;Mad2l1
109	prerank	Cellular Response To Tumor Necrosis Factor (GO:0071356)	-0.483821	-1.82869	0.00493827	0.127856	0.985	10/78	4.21%	Ccl5;Pycard;Tmsb4x;Ybx3;Txndc17;Tradd;Brca1;Arhgef2;Ilk;Akt1
121	prerank	Negative Regulation Of Viral Process (GO:0048525)	-0.539777	-1.80733	0.0118765	0.125691	0.992	5/43	8.68%	Ccl5;Larp7;Trim11;Fam111a;Zfp36
122	prerank	Modulation By Host Of Symbiont Process (GO:0051851)	-0.58135	-1.8069	0.011236	0.124691	0.992	6/32	6.47%	Ccl5;Cx3cr1;Cdc42;Hdac1;Rab5a;Rab29
123	prerank	Positive Regulation Of Inflammatory Response (GO:0050729)	-0.497475	-1.8065	0.00235294	0.123699	0.992	11/75	5.08%	Lgals1;Pycard;Nkg7;Ccr2;Casp1;Casp4;Tradd;Il15;Adam8;Ets1;Cd47
124	prerank	Positive Regulation Of Receptor Signaling Pathway Via STAT (GO:1904894)	-0.609336	-1.80447	0.00680272	0.123614	0.992	1/24	0.02%	Ccl5
125	prerank	Translational Elongation (GO:0006414)	0.567249	1.80174	0.00182482	0.0952155	0.845	18/33	19.57%	Eef1a1;Eef1b2;Eef1g;Usp10;Rack1;Nemf;Gcn1;Rchy1;Eif5a;Gtpbp1;Ptrh1;Ascc3;Hbs1l;Tcf25;Tufm;Drosha;Eif5a2;Eef1d
126	prerank	Regulation Of Transcription Involved In G1/S Transition Of Mitotic Cell Cycle (GO:0000083)	-0.653782	-1.79568	0.00997506	0.12769	0.993	7/16	13.27%	Id2;E2f2;E2f7;Cdk17;Npat;Rb1;Klf11
127	prerank	Microtubule Cytoskeleton Organization Involved In Mitosis (GO:1902850)	-0.516851	-1.79563	0.013544	0.126509	0.993	24/53	14.43%	Stmn1;Birc5;Spc25;Kif11;Cenpe;Tacc3;Nusap1;Espl1;Nuf2;Tbce;Rcc1;Dync1h1;Cdk1;Ints13;Clasp1;Ckap5;Cdca8;Ttk;Ndc80;Dlgap5;Map1s;Ptpa;Incenp;Cenph
128	prerank	Protein Localization To Chromosome, Centromeric Region (GO:0071459)	-0.670551	-1.7942	0.02331	0.126248	0.993	7/15	12.45%	Knl1;Cenpa;Ctcf;Cdk1;Haspin;Ttk;Rb1
129	prerank	Negative Regulation Of Antigen Receptor-Mediated Signaling Pathway (GO:0050858)	-0.624813	-1.79411	0.00963855	0.125092	0.993	4/21	2.54%	Lgals3;Laptm5;Thy1;Pvrig
130	prerank	Regulation Of Collagen Biosynthetic Process (GO:0032965)	-0.68087	-1.79244	0.0136674	0.124918	0.993	5/15	11.65%	Vim;Serpinf2;F2;Tgfb3;Runx1
131	prerank	Regulation Of Exocytosis (GO:0017157)	-0.567065	-1.79134	0.0169082	0.124328	0.993	10/34	11.91%	S100a10;Anxa2;Cplane2;Rab5a;Rab3b;Rab26;Rab27a;Clasp1;Rab8a;Rab33b
132	prerank	Chaperone Cofactor-Dependent Protein Refolding (GO:0051085)	0.625973	1.79023	0.00193798	0.102787	0.877	6/22	3.69%	Hspa1b;Hspe1;Hspa8;Hspa9;St13;Hspa1a
133	prerank	Morphogenesis Of An Epithelium (GO:0002009)	-0.634982	-1.78396	0.0140845	0.127465	0.994	4/16	7.95%	Actg1;Slc9a3r1;Kdm2b;Prkx
134	prerank	Microglial Cell Activation (GO:0001774)	-0.688177	-1.78246	0.0117925	0.127085	0.994	4/15	1.25%	Itgb2;Cx3cr1;Itgam;C1qa
135	prerank	Regulation Of Interleukin-8 Production (GO:0032677)	-0.502448	-1.77994	0.00473934	0.127649	0.994	4/58	0.67%	Pycard;Tmsb4x;Anxa1;Anxa4
136	prerank	Regulation Of Smooth Muscle Cell Proliferation (GO:0048660)	-0.556089	-1.77756	0.00938967	0.127908	0.995	4/37	4.48%	Ccl5;Id2;Akt1;Hdac1
137	prerank	Negative Regulation Of T Cell Receptor Signaling Pathway (GO:0050860)	-0.662326	-1.77751	0.0174129	0.126787	0.995	4/16	2.54%	Lgals3;Laptm5;Thy1;Pvrig
138	prerank	Organonitrogen Compound Biosynthetic Process (GO:1901566)	0.459928	1.77672	0.00358423	0.11288	0.898	38/89	26.86%	Gphn;Gstp1;Abhd3;Lpcat3;Ass1;B4gat1;Elovl7;Samd8;Prkd3;Ppm1l;Elovl6;Nanp;Furin;Sptlc1;Slc44a1;Csad;Elovl5;Cdo1;Prkd2;Sgpl1;Alas1;Mfsd2a;Kdsr;Hacd2;Muc1;Sgpp1;Csnk1g2;Sphk2;St3gal4;Ormdl3;Acer3;Slc25a15;Mocs2;Cers6;Gpat4;Ormdl2;Chka;Golph3
139	prerank	Regulation Of Phosphorylation (GO:0042325)	-0.486506	-1.77555	0.00904977	0.126824	0.995	14/68	13.94%	Ccl5;Cdkn2a;Cdkn2c;Ilk;Sesn2;Sdcbp;Cdkn2d;Ccdc88c;Dhx34;Nlrc5;Ankle2;Btbd10;Fnip2;Cdkn1c
140	prerank	Negative Regulation Of JNK Cascade (GO:0046329)	0.594656	1.7733	0.00711744	0.112797	0.908	7/26	10.07%	Pdcd4;Gstp1;Dnaja1;Prmt1;Zmynd11;Cyld;Dusp19
141	prerank	Positive Regulation Of Receptor Signaling Pathway Via JAK-STAT (GO:0046427)	-0.61597	-1.77124	0.0166667	0.12819	0.995	1/24	0.02%	Ccl5
142	prerank	Negative Regulation Of Myeloid Cell Differentiation (GO:0045638)	0.654623	1.76665	0.00883392	0.116433	0.918	6/17	13.89%	Zfp36l1;Prmt1;Hspa9;Myb;Ctr9;Ldb1
143	prerank	Regulation Of Stress Fiber Assembly (GO:0051492)	-0.494711	-1.76651	0.00904977	0.130546	0.995	14/62	12.53%	S100a10;Actg1;Pfn1;Stmn1;Rhoc;Cdc42;Cd47;Rhoa;Itgb1bp1;Clasp1;Inpp5k;Serpinf2;Tgfb3;Slc9a1
144	prerank	Regulation Of Cell Development (GO:0060284)	-0.5532	-1.76541	0.012285	0.130298	0.995	7/36	4.21%	S100a10;Hmgb2;Cx3cr1;Anxa2;Bhlhe40;Prune1;Akt1
145	prerank	Positive Regulation Of Cell Migration (GO:0030335)	-0.417584	-1.75943	0	0.133011	0.997	17/187	3.57%	Ccl5;Itgb1;S100a11;Itgax;Pfn1;Myadm;Ccr2;Rhoc;Csf1;Cdc42;Tradd;Dock5;Fbxo5;Arhgef2;Ccna2;Fam89b;Rapgef2
146	prerank	Negative Regulation Of Lymphocyte Activation (GO:0051250)	-0.670253	-1.75882	0.020595	0.132274	0.997	2/16	0.52%	Lgals3;Laptm5
147	prerank	Mitotic Chromosome Condensation (GO:0007076)	-0.693647	-1.7565	0.0135135	0.132732	0.997	7/15	10.17%	Ncapd2;Ncaph;Nusap1;Smc2;Cdca5;Ncapg;Ttn
148	prerank	Negative Regulation Of Proteolysis Involved In Protein Catabolic Process (GO:1903051)	0.628876	1.75444	0.0152542	0.127966	0.946	6/21	5.87%	Hsp90ab1;Rps7;Rpl5;Rpl11;Rpl17;Trim39
149	prerank	Maturation Of LSU-rRNA (GO:0000470)	0.628734	1.75242	0.00535714	0.126113	0.946	11/20	18.13%	Rpl35;Nop2;Nedd4;Rrp15;Rpf2;Ddx18;Pes1;Znhit6;Rpl7;Rbm34;Urb1
150	prerank	Spindle Assembly Checkpoint Signaling (GO:0071173)	-0.58206	-1.75151	0.0166667	0.132519	0.997	11/25	15.48%	Spc25;Nuf2;Bub1;Trip13;Tpr;Cenpf;Haspin;Ttk;Ndc80;Spc24;Mad2l1
151	prerank	Mitotic Spindle Assembly Checkpoint Signaling (GO:0007094)	-0.58206	-1.75151	0.0166667	0.132519	0.997	11/25	15.48%	Spc25;Nuf2;Bub1;Trip13;Tpr;Cenpf;Haspin;Ttk;Ndc80;Spc24;Mad2l1
152	prerank	Mitotic Spindle Checkpoint Signaling (GO:0071174)	-0.58206	-1.75151	0.0166667	0.132519	0.997	11/25	15.48%	Spc25;Nuf2;Bub1;Trip13;Tpr;Cenpf;Haspin;Ttk;Ndc80;Spc24;Mad2l1
153	prerank	Protein Kinase B Signaling (GO:0043491)	-0.640922	-1.74934	0.0210773	0.132685	0.997	3/20	4.29%	Ccl5;Akt1;Mkrn2
154	prerank	Regulation Of Telomerase RNA Localization To Cajal Body (GO:1904872)	0.655229	1.74814	0.00548446	0.126821	0.95	15/17	30.96%	Cct3;Cct4;Nop10;Exosc10;Cct7;Ruvbl1;Nhp2;Cct6a;Parn;Tcp1;Cct5;Cct8;Shq1;Dkc1;Ruvbl2
155	prerank	Positive Regulation Of Viral Genome Replication (GO:0045070)	-0.593686	-1.74639	0.0162413	0.133758	0.997	2/26	0.62%	Ccl5;Top2a
156	prerank	Cellular Response To Virus (GO:0098586)	-0.552295	-1.74602	0.0252874	0.132958	0.997	2/35	0.29%	Ccl5;Jak1
157	prerank	Negative Regulation Of Neurogenesis (GO:0050768)	-0.625518	-1.74576	0.01373	0.132046	0.997	6/20	12.52%	B2m;Thy1;Ywhah;Rapgef2;Rufy3;Gorasp1
158	prerank	Negative Regulation Of Protein Modification By Small Protein Conjugation Or Removal (GO:1903321)	0.52494	1.74243	0.00787402	0.130501	0.959	18/46	15.94%	Hspa1b;Rpl5;Dnaja1;Prmt3;Rpl11;Pinx1;Ivns1abp;Hspa1a;Park7;Sumo1;Smad7;Svbp;Trim21;U2af2;Isg15;Rps3;Dcun1d3;Sqstm1
159	prerank	Homophilic Cell Adhesion Via Plasma Membrane Adhesion Molecules (GO:0007156)	-0.558086	-1.74219	0.0212314	0.133625	0.998	5/32	8.04%	Itgb1;L1cam;Sdk2;Cdh17;Ptprm
160	prerank	Establishment Of Mitotic Spindle Localization (GO:0040001)	-0.563226	-1.7409	0.0136986	0.133481	0.998	12/30	16.03%	Itgb1;Cenpa;Nusap1;Espl1;Gpsm1;Nde1;Clasp1;Hdac3;Ndc80;Mad2l1;Ubxn2b;Sapcd2
161	prerank	Positive Regulation Of Cyclin-Dependent Protein Kinase Activity (GO:1904031)	0.646774	1.73822	0.0105263	0.131916	0.962	4/16	4.95%	Hsp90ab1;Ccnd2;Pdgfb;Ccnd3
162	prerank	Regulation Of Cation Channel Activity (GO:2001257)	-0.554691	-1.73768	0.017284	0.134638	0.998	5/32	4.48%	Itgb1;Ahnak;Calm1;Selenon;Slmap
163	prerank	Exocytosis (GO:0006887)	-0.482639	-1.73564	0.013986	0.135021	0.998	12/64	12.58%	Ccl5;Sytl2;Syngr3;Myh9;Rab31;Snap47;Rab26;Rab27a;Sytl1;Exoc5;Tmed10;Snap23
164	prerank	Positive Regulation Of Phagocytosis (GO:0050766)	-0.540914	-1.73335	0.013363	0.135399	0.998	15/35	20.30%	Pycard;Cyba;Il15;Cd47;Camk1d;Rab31;Myo18a;Dock2;Rab27a;Slc11a1;Ifng;Plcg2;Il2rg;Calr;Il15ra
165	prerank	Positive Regulation Of Protein Localization To Cell Periphery (GO:1904377)	-0.510011	-1.73284	0.00950119	0.134739	0.998	6/45	5.25%	Lgals3;Itgb1;Epha3;Arf6;Akt1;Prkch
166	prerank	Mitotic Spindle Organization (GO:0007052)	-0.466828	-1.73206	0.0183066	0.134282	0.998	29/76	14.43%	Stmn1;Birc5;Prc1;Flna;Spc25;Kif11;Cenpe;Kif23;Stag2;Nuf2;Tbce;Rhoa;Tpx2;Rcc1;Dync1h1;Smc1a;Ints13;Clasp1;Ckap5;Cdca8;Ttk;Kifc1;Cep192;Ndc80;Dlgap5;Map1s;Ptpa;Incenp;Cenph
167	prerank	Mitotic Sister Chromatid Cohesion (GO:0007064)	-0.612045	-1.73035	0.0163934	0.13443	0.998	11/19	17.51%	Esco2;Stag2;Rad21;Cdca5;Esco1;Smc1a;Haspin;Sgo1;Rb1;Mau2;Pds5a
168	prerank	Regulation Of Protein Modification By Small Protein Conjugation Or Removal (GO:1903320)	0.567668	1.73011	0.00179856	0.138924	0.967	7/29	3.69%	Hsp90ab1;Hspa1b;Cops6;Cops7a;Hsp90aa1;Cops3;Hspa1a
169	prerank	Import Into Cell (GO:0098657)	0.580516	1.72849	0.00535714	0.137094	0.968	13/26	24.86%	Slc5a6;Lrrc8d;Slc29a2;Slc5a3;Slc6a6;Slc11a2;Slc7a1;Slc46a1;Slc29a1;Il10ra;Slc16a2;Slc39a14;Slc38a1
170	prerank	Response To Unfolded Protein (GO:0006986)	0.536263	1.72738	0.00371747	0.134464	0.97	9/38	3.69%	Hsp90ab1;Hspe1;Dnaja1;Hsph1;Hspa8;Hsp90aa1;Herpud1;Hspd1;Hspa1a
171	prerank	Positive Regulation Of Translational Initiation (GO:0045948)	-0.643511	-1.72594	0.0325581	0.136375	0.998	1/16	0.02%	Ccl5
172	prerank	Positive Regulation Of Signaling Receptor Activity (GO:2000273)	-0.589809	-1.72402	0.00896861	0.136496	0.998	3/24	4.48%	Itgb1;Ccr2;Hdac1
173	prerank	Chaperone-Mediated Protein Complex Assembly (GO:0051131)	0.623014	1.72233	0.0106195	0.137822	0.974	5/19	9.24%	Hsp90ab1;Hsp90aa1;Hspd1;Hspa1a;Ptges3l
174	prerank	Positive Regulation Of Substrate Adhesion-Dependent Cell Spreading (GO:1900026)	-0.57132	-1.72102	0.0130719	0.137964	0.998	7/27	4.57%	S100a10;Myadm;Flna;Cdc42;Dock5;Ilk;Lims2
175	prerank	Positive Regulation Of Tumor Necrosis Factor Superfamily Cytokine Production (GO:1903557)	-0.475698	-1.72066	0.00683371	0.137191	0.998	8/63	3.10%	Pycard;Ccr2;Spn;Cyba;Havcr2;Cd86;Arhgef2;Tnfrsf8
176	prerank	Cell Projection Organization (GO:0030030)	-0.606483	-1.71969	0.0215517	0.136911	0.998	3/20	1.75%	Itgb1;Capg;Plek
177	prerank	Positive Regulation Of Lymphocyte Proliferation (GO:0050671)	-0.494133	-1.71945	0.00932401	0.136122	0.998	6/53	2.85%	Ccl5;Anxa1;Cd3e;Cd6;Cd86;Il15
178	prerank	Regulation Of Receptor Signaling Pathway Via JAK-STAT (GO:0046425)	-0.531588	-1.71157	0.0144231	0.140748	0.999	2/37	0.45%	Ccl5;Calm1
179	prerank	Chromosome Organization (GO:0051276)	-0.558349	-1.71034	0.0179372	0.140731	0.999	12/29	14.43%	Top2a;Gem;Cenpw;Msh2;Nuf2;Nup155;Aifm1;Cdca8;Rb1;Axin2;Top2b;Cenph
180	prerank	Response To Fibroblast Growth Factor (GO:0071774)	-0.658062	-1.70986	0.0111607	0.140154	0.999	4/16	8.92%	Ccl5;Zfp36;Setx;Itgb1bp1
181	prerank	Regulation Of Cell Migration (GO:0030334)	-0.378492	-1.70451	0.00246305	0.143171	1	36/285	8.97%	Ccl5;Itgb1;Actg1;Tmsb4x;Itgax;Anxa1;Thy1;Myadm;Tmsb10;Rhoc;Sgk1;Csf1;Flna;Frmd5;Cdc42;Tradd;Tet1;Ccna2;Fam89b;Akt1;Hdac1;Prr5l;Cited2;Rhoa;Vsir;Macf1;Dusp22;Sdcbp;Lmna;Rnf20;Prkx;Ogt;Fgf7;Adarb1;Cass4;Srgap3
182	prerank	Positive Regulation Of Secretion By Cell (GO:1903532)	-0.498862	-1.70277	0.00498753	0.143506	1	16/51	14.03%	S100a10;Anxa2;Arf6;Adam8;Rab5a;Bmp6;Baiap3;Myo18a;Rab27a;Clasp1;Ttn;Tgfb3;Tmed10;Ezr;Dtnbp1;Apbb1
183	prerank	Negative Regulation Of Ossification (GO:0030279)	-0.634572	-1.70273	0.0329412	0.142555	1	5/17	10.58%	Srgn;Chsy1;Trpm4;Rbpj;Enpp1
184	prerank	Plasma Membrane Invagination (GO:0099024)	-0.577606	-1.7006	0.015625	0.143304	1	6/23	5.26%	Itgb2;Itgam;Cdc42;Myh9;Bin2;Rhoa
185	prerank	Positive Regulation Of Protein Localization To Plasma Membrane (GO:1903078)	-0.497963	-1.70023	0.00987654	0.142547	1	6/44	5.25%	Lgals3;Itgb1;Epha3;Arf6;Akt1;Prkch
186	prerank	Regulation Of Cytokine Production Involved In Immune Response (GO:0002718)	-0.642987	-1.69702	0.0273973	0.144029	1	3/15	2.49%	Laptm5;Ccr2;Trpm4
187	prerank	Regulation Of Substrate Adhesion-Dependent Cell Spreading (GO:1900024)	-0.529078	-1.69552	0.0171306	0.144218	1	9/35	8.92%	S100a10;Myadm;Flna;Cdc42;Dock5;Ilk;Lims2;Cass4;Itgb1bp1
188	prerank	Epithelial Cell Differentiation (GO:0030855)	-0.466365	-1.6952	0.00928074	0.143502	1	13/61	8.63%	Lgals3;Anxa1;Anxa4;E2f7;E2f8;Pih1d1;Ctsb;Akt1;Hdac1;Gli1;Cdk1;Gata3;E2f4
189	prerank	Endoderm Formation (GO:0001706)	-0.607337	-1.69039	0.0211268	0.145908	1	6/19	5.19%	Itgb2;Itga4;Dusp2;Lamb3;Dusp1;Dusp4
190	prerank	Regulation Of Chemotaxis (GO:0050920)	0.627059	1.68968	0.0122592	0.18205	0.991	4/17	7.11%	Cxcr4;Pdgfb;Gpr183;Ppm1f
191	prerank	Negative Regulation Of Binding (GO:0051100)	-0.466287	-1.68927	0.0175	0.145779	1	1/66	0.01%	Gzma
192	prerank	Regulation Of Viral Entry Into Host Cell (GO:0046596)	-0.572336	-1.68902	0.0200893	0.145052	1	3/23	5.53%	Lgals1;Smpd1;Trim11
193	prerank	Regulation Of JUN Kinase Activity (GO:0043506)	0.532892	1.68799	0.00560748	0.180049	0.991	11/36	17.08%	Pdcd4;Gstp1;Dnaja1;Map3k4;Dusp19;Dvl2;Map3k11;Map3k10;Rps3;Traf6;Dusp16
194	prerank	Negative Regulation Of Viral Genome Replication (GO:0045071)	-0.541352	-1.68732	0.0213777	0.145338	1	1/34	0.02%	Ccl5
195	prerank	Positive Regulation Of Cellular Metabolic Process (GO:0031325)	-0.526885	-1.68459	0.0285714	0.146322	1	3/37	1.52%	Ccl5;B2m;Prelid1
196	prerank	Negative Regulation Of Proteasomal Ubiquitin-Dependent Protein Catabolic Process (GO:0032435)	0.546277	1.68323	0.0155172	0.183221	0.994	7/29	7.19%	Hsp90ab1;Rpl11;Ddrgk1;Usp9x;Park7;Trim39;Wac
197	prerank	Regulation Of Proteasomal Protein Catabolic Process (GO:0061136)	0.50261	1.68077	0.00181818	0.18277	0.994	10/45	9.07%	Hsp90ab1;Psmc5;Ddrgk1;Psme1;Ubb;Osbpl7;Xpo1;Gpx1;Araf;Nudt15
198	prerank	Negative Regulation Of Receptor Signaling Pathway Via JAK-STAT (GO:0046426)	0.652978	1.67934	0.010327	0.180716	0.994	11/15	30.99%	Socs1;Parp14;Hgs;Ocrl;Gbp7;Sh2b3;Pibf1;Ptpn2;Ppp2r1a;Leprot;Socs3
199	prerank	Metal Ion Transport (GO:0030001)	-0.440259	-1.67631	0.0198511	0.151214	1	28/89	20.65%	Ccl5;Atp2a3;Sgk1;Kcnmb4;Kcnk1;Slc24a1;Selenok;Slc23a2;Ndfip2;Kcnk5;Cacng8;Cdh23;Kcnk3;Slc11a1;Slc3a2;Calcrl;Slc38a7;Slc34a1;Slc12a3;Scn1a;Slc4a11;Grin3a;Kcnk6;Trpc1;Magt1;Atp2c1;Ramp2;Ryr1
200	prerank	Endothelial Cell Development (GO:0001885)	-0.621512	-1.67247	0.0376106	0.153241	1	5/15	8.80%	Rap1b;Myadm;Rapgef2;Rap1a;Msn
201	prerank	Positive Regulation Of Receptor-Mediated Endocytosis (GO:0048260)	-0.541217	-1.66891	0.0142857	0.155015	1	3/28	0.74%	B2m;Hip1;Anxa2
202	prerank	Mitotic Spindle Assembly (GO:0090307)	-0.510769	-1.66834	0.0343249	0.154485	1	14/38	10.52%	Birc5;Prc1;Flna;Kif11;Racgap1;Kif23;Stag2;Rhoa;Tpx2;Smc1a;Clasp1;Cdca8;Kifc1;Cep192
203	prerank	Endodermal Cell Differentiation (GO:0035987)	-0.60406	-1.66687	0.0205479	0.15477	1	3/18	1.81%	Itgb2;Itga4;Lamb3
204	prerank	Positive Regulation Of Tumor Necrosis Factor Production (GO:0032760)	-0.467296	-1.66512	0.00691244	0.155398	1	7/60	3.10%	Pycard;Ccr2;Spn;Cyba;Havcr2;Arhgef2;Tnfrsf8
205	prerank	Regulation Of GTPase Activity (GO:0043087)	-0.397142	-1.66488	0.00255102	0.154734	1	27/164	11.09%	Ccl5;Itgb1;S100a10;Prex1;Thy1;Tbc1d2;Klrk1;Chn2;Epha3;Adrb1;Rapgef2;Arhgap11a;Rap1a;Gpsm1;Tbc1d20;Cav2;Epha5;Rsu1;Sod1;Itgb1bp1;Srgap3;Rasgrp2;Fzd10;Picalm;Sos1;Mmut;Prkg1
206	prerank	Regulation Of Insulin Secretion (GO:0050796)	-0.484982	-1.66198	0.0164706	0.155895	1	2/51	2.33%	Ccl5;Glud1
207	prerank	Positive Regulation Of Tyrosine Phosphorylation Of STAT Protein (GO:0042531)	-0.520153	-1.66031	0.028169	0.156224	1	2/32	2.85%	Ccl5;Il15
208	prerank	'De Novo' Post-Translational Protein Folding (GO:0051084)	0.555125	1.65645	0.00381679	0.216908	0.999	6/27	3.69%	Hspa1b;Hspe1;Hspa8;Hspa9;St13;Hspa1a
209	prerank	Negative Regulation Of Stress Fiber Assembly (GO:0051497)	-0.582597	-1.65578	0.031746	0.159004	1	4/22	10.57%	Pfn1;Stmn1;Clasp1;Inpp5k
210	prerank	Antigen Processing And Presentation Of Peptide Antigen Via MHC Class I (GO:0002474)	-0.618752	-1.65461	0.0313901	0.159027	1	3/15	5.72%	B2m;Pdia3;Erap1
211	prerank	Regulation Of Cysteine-Type Endopeptidase Activity Involved In Apoptotic Process (GO:0043281)	-0.474988	-1.65337	0.0176211	0.159187	1	16/57	11.41%	Pycard;Ctsd;Pmaip1;Casp1;Rps6ka1;Akt1;Igbp1;Usp47;Raf1;Ndufa13;Bad;Cdkn2d;Bcap31;Fis1;Csnk2a1;Sfn
212	prerank	Ribosomal Large Subunit Assembly (GO:0000027)	0.587362	1.65262	0.0124113	0.219503	0.999	9/20	12.64%	Rpl5;Rpl10;Rpl6;Nop2;Rpl11;Rpf2;Dhx30;Rpl23a;Mdn1
213	prerank	Receptor Internalization (GO:0031623)	-0.506632	-1.65254	0.0252294	0.15897	1	9/38	11.08%	Itgb1;Itgb2;Rab5a;Ap2m1;Rab31;Ralb;Picalm;Cltc;Grk4
214	prerank	Regulation Of Actin Filament Polymerization (GO:0030833)	-0.477432	-1.65215	0.0342105	0.158291	1	12/50	12.79%	Pycard;Pfn1;Myadm;Arf6;Mtpn;Twf2;Baiap2l1;Vasp;Hip1r;Nckap1;Ssh3;Bin1
215	prerank	Cell Morphogenesis Involved In Neuron Differentiation (GO:0048667)	-0.473902	-1.65202	0.0226757	0.157477	1	13/53	15.66%	S100a6;Ryk;Pou4f1;Tbcd;Cdhr1;Unk;Rab8a;Rb1;Map1s;Apbb1;Trim46;S100b;Map1a
216	prerank	Cell-Cell Junction Organization (GO:0045216)	-0.501493	-1.6501	0.0293399	0.157961	1	7/40	6.89%	Pkp3;Myadm;Tjp3;Lims2;Cdh17;Cdh18;Cxadr
217	prerank	Regulation Of Signal Transduction By P53 Class Mediator (GO:1901796)	0.502477	1.6487	0.0105079	0.222796	0.999	10/43	7.25%	Rps20;Rpl37;Rpl5;Nop2;Rpl11;Rpf2;Rps15;Rpl17;Rnf34;Kmt5a
218	prerank	Phagocytosis, Engulfment (GO:0006911)	-0.553247	-1.64748	0.0224215	0.159093	1	8/25	10.57%	Itgb2;Itgam;Cdc42;Myh9;Bin2;Xkr5;Xkr6;Gsn
219	prerank	Positive Regulation Of Cell Motility (GO:2000147)	-0.406263	-1.64646	0.007109	0.159107	1	11/144	4.08%	Ccl5;Itgb1;Itgax;Myadm;Rhoc;Csf1;Cdc42;Tradd;Ccna2;Fam89b;Ccdc25
220	prerank	Regulation Of Protein Serine/Threonine Kinase Activity (GO:0071900)	-0.42404	-1.6437	0.0167866	0.160421	1	18/96	10.09%	Actb;Pycard;Calm1;Thy1;Ccnb2;Cdkn2a;Cdkn2c;Ccna2;Cdc6;Pih1d1;Ccnk;Akt1;Rhoa;Syap1;Snf8;Cdkn2d;Ralb;Sos1
221	prerank	Regulation Of Nuclear Division (GO:0051783)	-0.59664	-1.64326	0.0290179	0.159854	1	5/16	6.27%	Mki67;Cdca2;Fbxo5;Cav2;Rcc1
222	prerank	Nuclear Migration (GO:0007097)	-0.60957	-1.64157	0.0358852	0.16031	1	7/15	14.78%	Lmnb1;Syne3;Slc9a3r1;Dync1h1;Lmna;Syne2;Lmnb2
223	prerank	Negative Regulation Of Inflammatory Response (GO:0050728)	0.448701	1.64002	0.00537634	0.23421	0.999	18/73	16.25%	Rps19;Gstp1;Ppard;Tnfrsf1a;Trim65;Lpcat3;Plcg1;Otulin;Cyld;Furin;Prkcd;Tnfrsf1b;Ptger4;Slc39a8;Mapk7;Fem1a;Extl3;Metrnl
224	prerank	Positive Regulation Of Cell-Substrate Junction Organization (GO:0150117)	-0.588296	-1.63803	0.0367816	0.162355	1	3/18	2.73%	S100a10;Thy1;Arf6
225	prerank	Modulation By Host Of Viral Process (GO:0044788)	-0.582758	-1.63562	0.0249433	0.16335	1	7/18	7.06%	Cfl1;Ppib;Cdc42;Rab5a;Cav2;Rab29;Igf2r
226	prerank	Protein Depolymerization (GO:0051261)	-0.564788	-1.63423	0.0429864	0.163482	1	10/24	12.40%	Stmn1;Mical2;Stmn2;Wdr1;Nckap5;Twf2;Kif18a;Ckap5;Gsn;Mical1
227	prerank	Cellular Response To Osmotic Stress (GO:0071470)	-0.556344	-1.63376	0.0391645	0.16292	1	5/22	4.23%	Pycard;Ybx3;Casp1;Arhgef2;Stk39
228	prerank	Positive Regulation Of B Cell Proliferation (GO:0030890)	0.539211	1.63241	0.0184843	0.244944	0.999	4/26	6.63%	Bcl2;Il2;Clcf1;Gpr183
229	prerank	Regulation Of Protein Secretion (GO:0050708)	-0.451826	-1.63075	0.0171149	0.16435	1	11/66	14.03%	Ccl5;Dnajc1;Arf6;Adam8;Bmp6;Myo18a;Ttn;Tgfb3;Tmed10;Ezr;Apbb1
230	prerank	RNA-templated DNA Biosynthetic Process (GO:0006278)	0.610936	1.6284	0.0294659	0.243045	0.999	10/17	17.63%	Hsp90ab1;Hsp90aa1;Pinx1;Nop10;Pif1;Nhp2;Telo2;Tert;Rad50;Rpa1
231	prerank	Telomere Maintenance Via Telomerase (GO:0007004)	0.610936	1.6284	0.0294659	0.243045	0.999	10/17	17.63%	Hsp90ab1;Hsp90aa1;Pinx1;Nop10;Pif1;Nhp2;Telo2;Tert;Rad50;Rpa1
232	prerank	Apoptotic Cell Clearance (GO:0043277)	-0.567547	-1.62621	0.0484262	0.167249	1	9/19	18.65%	Anxa1;Rara;Xkr5;Xkr6;Tyro3;Rac1;Nr1h3;Itgb3;Megf10
233	prerank	Positive Regulation Of Lamellipodium Assembly (GO:0010592)	-0.579439	-1.62432	0.0336538	0.167853	1	13/19	22.08%	Rac2;Arpc2;Cdc42;Plce1;Actr3;Actr2;Twf2;Nckap1;Rac1;Cyfip1;Carmil2;Akirin1;Pik3r1
235	prerank	Regulation Of Microtubule Polymerization Or Depolymerization (GO:0031110)	-0.579272	-1.6196	0.034965	0.170754	1	11/21	15.66%	Stmn1;Prune1;Stmn2;Ska3;Gas2l1;Ska1;Clasp1;Map1s;Ska2;Mapre2;Map1a
238	prerank	Establishment Of Spindle Orientation (GO:0051294)	-0.529313	-1.61564	0.028169	0.173159	1	10/29	16.03%	Itgb1;Cenpa;Gpsm1;Nde1;Clasp1;Hdac3;Ndc80;Mad2l1;Ubxn2b;Sapcd2
240	prerank	Positive Regulation Of Smooth Muscle Cell Proliferation (GO:0048661)	-0.533667	-1.61097	0.030445	0.176359	1	4/30	4.48%	Ccl5;Id2;Akt1;Hdac1
241	prerank	Cellular Response To Organic Cyclic Compound (GO:0071407)	-0.411696	-1.60942	0.0188235	0.176688	1	9/102	4.16%	Ccl5;Actb;Gng2;Rap1b;Brca1;Rapgef2;Rap1a;Pou4f1;Casp3
242	prerank	Cell-Cell Adhesion Via Plasma-Membrane Adhesion Molecules (GO:0098742)	-0.432488	-1.60814	0.0199557	0.176828	1	14/75	10.07%	Itgb1;Itgb2;Itgam;Itgal;L1cam;Cd6;Sdk2;Cdh17;Cdh18;Cxadr;Jaml;Ptprm;Alcam;Cdh23
243	prerank	Extracellular Matrix Disassembly (GO:0022617)	-0.577626	-1.60754	0.0404494	0.176395	1	6/19	10.57%	Capg;Cma1;Lamc1;Adam8;Lcp1;Gsn
244	prerank	Negative Regulation Of Endocytosis (GO:0045806)	-0.554857	-1.60745	0.0292683	0.175534	1	4/24	5.37%	Lgals3;Epha3;Arf6;Unc119
245	prerank	Regulation Of Extrinsic Apoptotic Signaling Pathway Via Death Domain Receptors (GO:1902041)	-0.574369	-1.60594	0.0402685	0.176013	1	4/20	3.31%	Lgals3;Pmaip1;Brca1;Faim
246	prerank	Calcium Ion Transport (GO:0006816)	-0.445058	-1.60237	0.0383693	0.178229	1	7/76	4.55%	Ccl5;Atp2a3;Trpm4;Slc24a3;Slc24a1;Stim1;Selenok
247	prerank	Cellular Response To Oxygen-Containing Compound (GO:1901701)	-0.359619	-1.6019	0.00472813	0.177848	1	37/263	10.05%	Actb;Vim;Pycard;Hmgb2;Gng2;Rap1b;Cx3cr1;Iqgap1;Epha3;Casp1;Nek7;Cpeb3;Pabpn1;Cd86;Rara;Slc25a24;Smpd1;Rapgef2;Rap1a;Pou4f1;Sesn2;Akt1;Itpkc;Rhoa;Ndufa13;Twf2;Capn2;Fos;Lamtor4;Prdx5;Zfp36;Setx;Ticam1;Rasgrp2;Lcp1;Fzd10;Hcn2
248	prerank	Cell Junction Assembly (GO:0034329)	-0.455853	-1.59964	0.0244444	0.179052	1	11/52	9.88%	Pkp3;Cdc42;Ryk;Pou4f1;Sdk2;Rhoa;Cdh17;Rab29;Cdh18;Capza1;Vmp1
249	prerank	Actin Polymerization Or Depolymerization (GO:0008154)	-0.464521	-1.59215	0.0269058	0.18489	1	12/45	12.40%	Prex1;Cfl1;Capg;Mical2;Coro7;Pstpip1;Wdr1;Twf2;Wasl;Diaph1;Gsn;Mical1
250	prerank	Positive Regulation Of Mitotic Sister Chromatid Separation (GO:1901970)	-0.606293	-1.592	0.0375587	0.184055	1	6/15	14.42%	Birc5;Espl1;Cdca8;Dlgap5;Rb1;Incenp
251	prerank	Mitotic Sister Chromatid Segregation (GO:0000070)	-0.408362	-1.59193	0.0280374	0.183197	1	32/105	11.62%	Ncapd2;Kif22;Prc1;Flna;Kif11;Spag5;Ncaph;Cenpe;Kif23;Ncapg2;Nusap1;Smc2;Espl1;Stag2;Cdca5;Rhoa;Tpx2;Kif18a;Smc1a;Ncapg;Nsl1;Clasp1;Eml3;Cdca8;Mis12;Kifc1;Ttn;Cep192;Ndc80;Sgo1;Dlgap5;Cenpi
253	prerank	Intracellular Calcium Ion Homeostasis (GO:0006874)	-0.428746	-1.59152	0.0231481	0.182649	1	17/82	11.98%	Ccl5;Atp2a3;Ccr2;Anxa6;Slc24a3;Bak1;Slc24a1;Stim1;Selenok;Micu2;Cav2;Kctd17;Pdzd8;Cdh23;Slc10a7;F2;Atp2b1
254	prerank	Positive Regulation Of Chromosome Segregation (GO:0051984)	-0.57987	-1.59115	0.0387931	0.182087	1	7/18	8.61%	Ncapd2;Ncaph;Ncapg2;Smc2;Cdc6;Cdk1;Ncapg
256	prerank	Regulation Of Adaptive Immune Response (GO:0002819)	-0.595917	-1.58833	0.0405405	0.183706	1	2/16	6.42%	Pycard;Akirin2
257	prerank	Positive Regulation Of Actin Filament Bundle Assembly (GO:0032233)	-0.488642	-1.58771	0.0290828	0.183398	1	10/38	11.50%	S100a10;Pfn1;Rhoc;Plek;Cdc42;Cd47;Rhoa;Itgb1bp1;Serpinf2;Tgfb3
258	prerank	Positive Regulation Of Leukocyte Adhesion To Vascular Endothelial Cell (GO:1904996)	-0.608016	-1.58731	0.0466667	0.182859	1	4/15	5.26%	Itgb2;Chst2;Ets1;Rhoa
259	prerank	Regulation Of Fibroblast Migration (GO:0010762)	-0.608268	-1.58699	0.0472813	0.182272	1	6/15	15.71%	Itgb1;Prr5l;Itgb1bp1;Fgf2;Gna12;Rac1
260	prerank	Skeletal Muscle Tissue Development (GO:0007519)	-0.562782	-1.58545	0.0359551	0.182801	1	13/20	20.65%	Msc;Myl6;Selenon;Myl6b;Cav2;Myh7b;Lemd2;Ski;Cflar;Ppp3ca;Vrk3;Ppp3cb;Ryr1
261	prerank	Regulation Of Fibroblast Proliferation (GO:0048145)	-0.490452	-1.58445	0.0167064	0.182739	1	1/33	0.03%	S100a6
263	prerank	Positive Regulation Of Interleukin-1 Production (GO:0032732)	-0.465896	-1.57995	0.0290828	0.185974	1	3/44	1.66%	Pycard;S100a13;Casp1
264	prerank	Actin Nucleation (GO:0045010)	-0.60542	-1.57835	0.0550239	0.186823	1	6/15	7.16%	Arpc1b;Arpc3;Arpc2;Actr3;Arpc5;Arpc4
265	prerank	Negative Regulation Of Phosphoprotein Phosphatase Activity (GO:0032515)	-0.587808	-1.57746	0.0433673	0.18668	1	4/17	13.99%	Lgals3;Ppp1r15a;Fkbp1a;Ptpa
266	prerank	Response To Lipopolysaccharide (GO:0032496)	-0.401086	-1.57498	0.0158014	0.188208	1	15/110	9.49%	Vim;Pycard;Hmgb2;Cx3cr1;Casp1;Pabpn1;Cd6;Cd86;Mapkapk2;Lias;Rhoa;Gch1;Zfp36;Noct;Ticam1
267	prerank	Positive Regulation Of Blood Vessel Endothelial Cell Migration (GO:0043536)	-0.487648	-1.57469	0.0320366	0.187557	1	11/34	14.86%	Tmsb4x;Anxa1;Akt1;Ets1;Angpt4;Pdpk1;Jcad;Map2k3;Mapk14;Nos3;Fgf2
268	prerank	Regulation Of Tumor Necrosis Factor Production (GO:0032680)	-0.410992	-1.57458	0.0141844	0.186849	1	17/92	11.75%	Pycard;Cx3cr1;Ccr2;Spn;Cyba;Havcr2;Arhgef2;Rara;Tnfrsf8;Mapkapk2;Cd47;Vsir;Zfp36;Lcp1;Frmd8;Arg2;Tlr1
270	prerank	Establishment Of Mitotic Spindle Orientation (GO:0000132)	-0.531326	-1.57251	0.0446009	0.187983	1	9/25	16.03%	Itgb1;Cenpa;Gpsm1;Nde1;Hdac3;Ndc80;Mad2l1;Ubxn2b;Sapcd2
271	prerank	Sodium Ion Transport (GO:0006814)	-0.479892	-1.5724	0.0344828	0.18724	1	16/38	20.75%	Sgk1;Slc24a3;Kcnk1;Slc24a1;Slc4a8;Slc23a2;Hcn2;Scn1b;Hcn1;Slc38a7;Slc34a1;Slc12a3;Scn1a;Slc4a11;Nalcn;Slc9a8
272	prerank	Positive Regulation Of Viral Process (GO:0048524)	-0.491478	-1.57115	0.0372093	0.187631	1	1/35	0.02%	Ccl5
273	prerank	Vesicle Budding From Membrane (GO:0006900)	-0.511509	-1.57096	0.0303688	0.186867	1	8/27	12.24%	S100a10;Ap2m1;Wasl;Trappc2l;Myo18a;Picalm;Trappc10;Tmed10
276	prerank	Regulation Of Lamellipodium Assembly (GO:0010591)	-0.520491	-1.56755	0.0462963	0.189093	1	8/26	5.96%	Rac2;Arpc2;Capzb;Cdc42;Plce1;Actr3;Actr2;Twf2
278	prerank	Positive Regulation Of Lamellipodium Organization (GO:1902745)	-0.513064	-1.5629	0.0504587	0.1927	1	8/27	5.96%	Rac2;Arpc2;Cdc42;Coro1b;Plce1;Actr3;Actr2;Twf2
279	prerank	Cell-Cell Junction Assembly (GO:0007043)	-0.470411	-1.56098	0.0340633	0.193682	1	8/43	6.53%	Actg1;Pkp3;Rhoc;Wdr1;Tbcd;Rhoa;Cdh17;Cdh18
280	prerank	Cellular Response To Peptide (GO:1901653)	-0.460392	-1.56096	0.0389016	0.192856	1	5/42	2.54%	Vim;Itga4;Casp4;Arhgef2;Snx6
282	prerank	Actomyosin Structure Organization (GO:0031032)	-0.468293	-1.55595	0.0293454	0.196916	1	11/48	10.33%	Itgb1;Frmd5;Myh9;Wdr1;Rhoa;Myo18a;Csrp1;Myh7b;Ttn;Actn2;Tmod4
283	prerank	Positive Regulation Of Cysteine-Type Endopeptidase Activity (GO:2001056)	-0.454776	-1.5536	0.0446009	0.198316	1	9/48	9.11%	Pycard;Ctsd;Pmaip1;Casp1;Bak1;Ndufa13;Bad;Bcap31;Fis1
285	prerank	Establishment Of Endothelial Barrier (GO:0061028)	-0.529092	-1.5523	0.045977	0.198829	1	8/24	12.88%	Rap1b;Myadm;Tjp3;Rapgef2;Rap1a;Msn;Rab1a;Ezr
287	prerank	Substrate Adhesion-Dependent Cell Spreading (GO:0034446)	-0.516124	-1.55222	0.0414747	0.198027	1	7/28	8.97%	Itgb7;Itga4;Lamc1;Ilk;Rhoa;Peak1;Srgap3
290	prerank	Regulation Of Cell-Matrix Adhesion (GO:0001952)	-0.450552	-1.5505	0.0320366	0.198884	1	9/53	6.12%	Actg1;Thy1;Csf1;Epha3;Cd3e;Cdkn2a;Rhoa;Peak1;Macf1
291	prerank	Positive Regulation Of Cell Division (GO:0051781)	-0.512169	-1.5492	0.0446009	0.199323	1	12/26	23.49%	Racgap1;Cdc42;Cdc25b;Kif23;Cdc6;Rhoa;Ect2;Cit;Cdc14a;Kif14;Gipc1;Sirt2
292	prerank	Inflammatory Response (GO:0006954)	-0.381637	-1.54846	0.0231362	0.199109	1	16/141	7.70%	Ccl5;Klrg1;Anxa1;Itgb2;Ccr2;Ccr3;Cyba;Itgal;Adam8;Pik3cg;Mapkapk2;Lias;Cd96;Fos;Cmklr1;Prdx5
293	prerank	Positive Regulation Of Insulin Secretion (GO:0032024)	-0.535557	-1.54831	0.0501139	0.198411	1	9/23	19.89%	Glud1;Trpm4;Baiap3;Bad;Gpld1;Psmd9;Mcu;Lrrc8a;Ppp3cb
294	prerank	Negative Regulation Of NF-kappaB Transcription Factor Activity (GO:0032088)	-0.424875	-1.54771	0.0381862	0.19824	1	6/67	3.76%	Pycard;Tmsb4x;Anxa4;Cdkn2a;Havcr2;Ppp2cb
295	prerank	Regulation Of Innate Immune Response (GO:0045088)	-0.430107	-1.54768	0.0386473	0.197398	1	12/68	13.12%	Ccl5;Adam8;Ywhaz;Akt1;Erap1;Akirin2;Samhd1;Rnf135;Zdhhc18;Polr3c;Ppp6c;Ptpn6
297	prerank	Supramolecular Fiber Organization (GO:0097435)	-0.36403	-1.54728	0.0192771	0.197037	1	39/179	11.24%	Vim;B2m;Hip1;Stmn1;Rac2;Tppp3;Myo1f;Cnn2;Elmo2;Cdc42;Coro1b;Arhgef2;Myo1g;Stmn2;Tpm4;Coro1a;Nckap5;Rhoa;Aldoa;Actn1;Kif18a;Dync1h1;Bin3;Rhog;Efemp2;Myo5a;Mdm2;Ckap5;Fkbp1a;Katnbl1;Ccdc88c;Adamts14;Tmod4;Gsn;Hip1r;Col27a1;Cript;Serpinf2;Rufy3
298	prerank	Cellular Response To Organic Substance (GO:0071310)	-0.456237	-1.54579	0.0375	0.197615	1	4/45	5.26%	Ccl5;Casp1;Pou4f1;Rhoa
299	prerank	Cellular Component Disassembly (GO:0022411)	-0.533458	-1.54466	0.0566449	0.198021	1	6/21	10.57%	Capg;Cma1;Lamc1;Adam8;Lcp1;Gsn
300	prerank	Regulation Of Cell Adhesion (GO:0030155)	-0.398548	-1.54455	0.0253456	0.197319	1	11/104	4.69%	Ccl5;Myadm;Rac2;Spn;Frmd5;Lamc1;Dusp1;Adam8;Pik3cg;Ripor2;Ppp1r12a
303	prerank	Positive Regulation Of Exocytosis (GO:0045921)	-0.517422	-1.54078	0.0581395	0.200331	1	6/25	9.52%	S100a10;Rab5a;Sdcbp;Snf8;Rab27a;Clasp1
304	prerank	Apoptotic Process (GO:0006915)	-0.365469	-1.54019	0.0146341	0.200095	1	20/178	8.18%	Gzma;Gzmb;Pycard;Itgb2;Hip1;Pmaip1;Casp4;Tradd;Pidd1;Espl1;Bak1;Casp3;Akt1;Raf1;Dapk2;Csrnp1;Ppp1r15a;Aifm1;Bad;Ogt
305	prerank	Regulation Of Endocytosis (GO:0030100)	-0.446344	-1.53969	0.0461165	0.199753	1	6/53	4.41%	Lgals3;Hip1;Epha3;Ston1;Smpd1;Ap2s1
306	prerank	Regulation Of Transport (GO:0051049)	-0.474002	-1.53851	0.0477327	0.20012	1	2/32	0.16%	Actg1;Reep5
309	prerank	Regulation Of Calcium Ion Transmembrane Transporter Activity (GO:1901019)	-0.551381	-1.53343	0.0717489	0.204361	1	3/18	2.66%	Ahnak;Calm1;Selenon
312	prerank	Protein Localization To Membrane (GO:0072657)	-0.373434	-1.52889	0.0152284	0.207829	1	27/153	10.94%	S100a10;Itgb7;Pkp3;Itgb2;Thy1;Itga4;Syne3;Slc9a3r1;Flna;Itgal;Rapgef2;Rap1a;Slmap;Plekhf1;Ppil2;Flot2;Nup155;Rab29;Pram1;Rab3b;Dennd4c;Rab40c;Itgb1bp1;Myo5a;Actn2;Inpp5k;Rab8a
313	prerank	Regulation Of Viral Genome Replication (GO:0045069)	-0.451103	-1.52831	0.0494382	0.207461	1	1/49	0.02%	Ccl5
314	prerank	Tumor Necrosis Factor-Mediated Signaling Pathway (GO:0033209)	-0.482509	-1.52798	0.0506024	0.20697	1	5/35	2.92%	Pycard;Tmsb4x;Txndc17;Tradd;Ilk
318	prerank	Positive Regulation Of NIK/NF-kappaB Signaling (GO:1901224)	-0.458264	-1.52169	0.0416667	0.212547	1	7/46	5.26%	Pycard;Laptm5;Tradd;Cd86;Ptp4a3;Ilk;Rhoa
322	prerank	Determination Of Bilateral Symmetry (GO:0009855)	-0.578923	-1.51428	0.0680272	0.219598	1	10/15	29.95%	Cited2;Bbs7;Mkks;Stil;Dnah5;Cfap53;Dnah11;Nphp3;Pkd2;Galnt11
325	prerank	Entrainment Of Circadian Clock By Photoperiod (GO:0043153)	-0.547253	-1.51394	0.0747423	0.218993	1	4/20	6.57%	Id2;Bhlhe40;Fbxl17;Pde6b
327	prerank	Positive Regulation Of Actin Filament Polymerization (GO:0030838)	-0.481464	-1.51113	0.0744417	0.221184	1	7/30	12.79%	Pycard;Pfn1;Arf6;Baiap2l1;Vasp;Nckap1;Bin1
328	prerank	Heterochromatin Organization (GO:0070828)	-0.489453	-1.5111	0.0513393	0.220312	1	15/32	18.48%	Lmnb1;Prdm16;Setdb2;Kmt2d;Smarca5;Lmna;Cbx3;Uhrf1;Pole3;Rb1;Lmnb2;Ppm1d;Ezh1;Hp1bp3;Hdac5
330	prerank	Positive Regulation Of Cell Adhesion (GO:0045785)	-0.432524	-1.50927	0.0443459	0.221378	1	6/55	5.12%	Ccl5;Frmd5;Lamc1;Adam8;Cd47;Cited2
331	prerank	Neuron Projection Morphogenesis (GO:0048812)	-0.383146	-1.50807	0.0197044	0.221795	1	8/102	3.98%	S100a6;Klk8;Sgk1;Nyap1;Iqgap1;Cdc42;Ryk;Pou4f1
332	prerank	Positive Regulation Of Phosphatidylinositol 3-Kinase Signaling (GO:0014068)	-0.438323	-1.50771	0.0507726	0.22136	1	1/49	0.02%	Ccl5
333	prerank	Substantia Nigra Development (GO:0021762)	-0.493912	-1.50676	0.0555556	0.221599	1	7/28	5.26%	Calm1;Ywhah;Cdc42;Glud1;Cox6b1;Syngr3;Rhoa
334	prerank	Vesicle Organization (GO:0016050)	-0.407085	-1.50602	0.0260047	0.221434	1	13/74	10.03%	S100a10;Snx10;Srgn;Anxa2;Coro1a;Plekhf1;Ap2m1;Cav2;Plekhj1;Wasl;Trappc2l;Vamp8;Picalm
335	prerank	Positive Regulation Of ERK1 And ERK2 Cascade (GO:0070374)	-0.385931	-1.5054	0.0348837	0.22115	1	6/100	5.97%	Ccl5;Pycard;Rapgef2;Rap1a;Glipr2;Prkcz
337	prerank	Negative Regulation Of Immune Response (GO:0050777)	-0.431927	-1.50383	0.0512195	0.222198	1	6/54	4.29%	Lgals3;Ccr2;Havcr2;Ywhaz;Akt1;Mkrn2
338	prerank	Anaphase-Promoting Complex-Dependent Catabolic Process (GO:0031145)	-0.514722	-1.50366	0.0591017	0.221555	1	5/21	11.79%	Cdc20b;Fbxo31;Anapc2;Anapc13;Anapc4
339	prerank	Regulation Of Filopodium Assembly (GO:0051489)	-0.491286	-1.50355	0.0700483	0.220788	1	10/29	12.94%	Palm;Capzb;Cdc42;Arf6;Ripor2;Rab5a;Fxr2;Wasl;Tgfb3;Mien1
341	prerank	Icosanoid Metabolic Process (GO:0006690)	-0.496082	-1.50263	0.0410959	0.221014	1	5/27	8.85%	Pycard;Casp1;Mapkapk2;Faah;Pnpla8
342	prerank	Positive Regulation Of GTPase Activity (GO:0043547)	-0.361004	-1.50236	0.0240964	0.220458	1	14/172	4.18%	Ccl5;Itgb1;S100a10;Rap1gap2;Prex1;Thy1;Tbc1d2;Slc27a4;Ralgapa2;Adrb1;Rapgef2;Arhgap11a;Rap1a;Tbc1d20
343	prerank	Regulation Of Receptor-Mediated Endocytosis (GO:0048259)	-0.505099	-1.50196	0.0483871	0.219982	1	5/25	10.80%	B2m;Hip1;Arf6;Picalm;Hip1r
346	prerank	Lamellipodium Assembly (GO:0030032)	-0.525578	-1.50082	0.0560748	0.220232	1	7/22	18.93%	Itgb1;Ablim2;Srgap3;Spef1;Rac1;Cyfip1;Spata13
347	prerank	Cytokine-Mediated Signaling Pathway (GO:0019221)	-0.357741	-1.49702	0.0321782	0.223399	1	11/155	3.16%	Ccl5;Pycard;Tmsb4x;Jak1;Ccr2;Il18rap;Txndc17;Tradd;Il15;Ilk;Plp2
348	prerank	Positive Regulation Of Cellular Component Organization (GO:0051130)	-0.394687	-1.49664	0.0308483	0.22288	1	10/86	7.14%	Lgals3;S100a10;Ahnak;Anxa2;Rhoc;Smpd1;Bak1;Anapc2;Chaf1b;Ppp1r15a
351	prerank	Positive Regulation Of Cysteine-Type Endopeptidase Activity Involved In Apoptotic Process (GO:0043280)	-0.395432	-1.49418	0.0334129	0.224924	1	17/82	11.82%	Pycard;Hip1;Laptm5;Ctsd;Atp2a3;Pmaip1;Casp1;Bex3;Pidd1;Ndufa13;Aifm1;Bad;Bcap31;Fis1;Gsn;Hip1r;Casp8ap2
352	prerank	Positive Regulation Of Osteoblast Differentiation (GO:0045669)	-0.497182	-1.49393	0.0616438	0.224394	1	11/27	20.35%	Runx2;Fbxo5;Ccna2;Bmp6;Tent5a;Ctnnbip1;Ppp3ca;Atraid;Zhx3;Bmpr1a;Wnt4
353	prerank	Myoblast Differentiation (GO:0045445)	-0.564275	-1.49379	0.0498812	0.223716	1	2/16	4.88%	Itgb1;Rbpj
354	prerank	Negative Regulation Of Actin Filament Bundle Assembly (GO:0032232)	-0.51427	-1.49292	0.0573394	0.223809	1	4/24	10.57%	Pfn1;Stmn1;Clasp1;Inpp5k
355	prerank	Regulation Of Cellular Biosynthetic Process (GO:0031326)	-0.408371	-1.49277	0.0241546	0.223101	1	3/62	0.44%	Ccl5;Pkp3;Cx3cr1
356	prerank	Regulation Of Myotube Differentiation (GO:0010830)	-0.585023	-1.49186	0.071599	0.223259	1	7/15	18.48%	Hdac1;Smyd1;Hdac3;Mapk14;Fbxo22;Hdac4;Hdac5
357	prerank	Positive Regulation Of Angiogenesis (GO:0045766)	-0.407257	-1.49068	0.0368664	0.223715	1	15/76	14.86%	Itgb1;Itgax;Jak1;Ccr3;Brca1;Stim1;Ets1;Angpt4;Gab1;Pdpk1;Mydgf;Runx1;Aggf1;Nos3;Fgf2
358	prerank	Actin Cytoskeleton Reorganization (GO:0031532)	-0.437455	-1.49045	0.0567901	0.223183	1	11/43	13.34%	Anxa1;Flna;Plek;Myh9;Rhoa;Cxadr;Fgf7;Cass4;S1pr2;Ezr;Dtnbp1
359	prerank	Skeletal Muscle Organ Development (GO:0060538)	-0.566418	-1.48996	0.073991	0.22288	1	4/15	10.08%	Msc;Myl6;Myl6b;Myh7b
360	prerank	Regulation Of Tyrosine Phosphorylation Of STAT Protein (GO:0042509)	-0.44596	-1.48985	0.0504808	0.222153	1	2/41	2.85%	Ccl5;Il15
362	prerank	Photoperiodism (GO:0009648)	-0.528439	-1.48715	0.085	0.224005	1	4/21	6.57%	Id2;Bhlhe40;Fbxl17;Pde6b
364	prerank	Regulation Of Vasculature Development (GO:1901342)	-0.5455	-1.48631	0.0936768	0.224143	1	10/18	23.23%	Pik3cg;Ets1;Sp100;Fgf2;Pdcd10;Egln1;Ctnnb1;Erbb2;Rnh1;Ccm2
365	prerank	Membrane Assembly (GO:0071709)	-0.47443	-1.48608	0.0550661	0.223614	1	3/31	5.60%	S100a10;Anxa2;Ubxn2a
366	prerank	Cellular Response To Cytokine Stimulus (GO:0071345)	-0.344534	-1.48491	0.0314286	0.224066	1	21/189	5.63%	Ccl5;Pycard;Jak1;Calm1;Ybx3;Selplg;Ccr2;Casp1;Ube2g2;Tradd;Brca1;Arhgef2;Dusp1;Plp2;Ripor2;Pou4f1;Akt1;Stk39;Cd47;Rhoa;Ndufa13
367	prerank	Cellular Response To Lipid (GO:0071396)	-0.363847	-1.48442	0.0290828	0.223868	1	20/141	9.93%	Vim;Pycard;Hmgb2;Cx3cr1;Epha3;Casp1;Pabpn1;Cd86;Rara;Pou4f1;Rhoa;Ndufa13;Twf2;Zfp36;Setx;Msn;Ticam1;Atp1a1;Lcp1;Fzd10
369	prerank	Positive Regulation Of Plasma Membrane Bounded Cell Projection Assembly (GO:0120034)	-0.413038	-1.48416	0.0498753	0.223298	1	19/70	12.94%	Pfn1;Rac2;Palm;Arpc2;Cdc42;Plce1;Actr3;Cep120;Actr2;Ripor2;Plekhm1;Crocc;Twf2;Wasl;Kctd17;Anln;Tgfb3;Nckap1;Mien1
370	prerank	Regulation Of Cell-Substrate Adhesion (GO:0010810)	-0.499016	-1.48393	0.0536131	0.222715	1	7/28	10.02%	Thy1;Myadm;Rac2;Tbcd;Rhoa;Rsu1;Gcnt2
371	prerank	Positive Regulation Of Cell Population Proliferation (GO:0008284)	-0.330146	-1.48312	0.0128535	0.222819	1	50/302	11.17%	Ccl5;S100a6;Actb;Itgax;Id2;Foxm1;S100a13;Birc5;Csf1;Esm1;Prc1;Nap1l1;Matk;Cops9;Cd86;Fbxo5;Gnai2;Rara;Trpm4;Lamc1;Cdc25b;Il15;Ccna2;Akt1;Cdca7l;Hdac1;Slc35f6;Rbpj;Gli1;Kmt2d;Cd47;Prkch;Cox17;Bmp6;Mcts1;Sdcbp;Cdc123;Bad;Rhog;Fgf7;Bicra;Itgb1bp1;Mdm2;Csnk2a1;Ttk;Gcnt2;Aqp11;S1pr2;Cdk2;Serpinf2
372	prerank	Regulation Of Cell Junction Assembly (GO:1901888)	-0.533855	-1.48279	0.0614657	0.222416	1	4/19	5.25%	Rap1b;Rapgef2;Rap1a;Prkch
374	prerank	Superoxide Metabolic Process (GO:0006801)	-0.50617	-1.48114	0.0597701	0.223264	1	6/22	8.59%	Prex1;Cyba;Ncf4;Ccs;Prdx2;Sod1
375	prerank	Regulation Of NIK/NF-kappaB Signaling (GO:1901222)	-0.411329	-1.48093	0.0552995	0.222711	1	9/67	5.26%	Pycard;Tmsb4x;Laptm5;Tradd;Cd86;Ptp4a3;Ilk;Mkrn2;Rhoa
376	prerank	NAD Metabolic Process (GO:0019674)	-0.531073	-1.48082	0.0821918	0.222058	1	9/19	20.79%	Haao;Nudt13;Me1;Gpd1l;Nmnat1;Nudt17;Nampt;Nudt12;Nmrk1
378	prerank	Positive Regulation Of Establishment Of Protein Localization To Mitochondrion (GO:1903749)	-0.483115	-1.4806	0.0640177	0.221539	1	4/29	5.51%	Gzmb;Rac2;Tomm7;Huwe1
380	prerank	Actin Filament Polymerization (GO:0030041)	-0.5047	-1.47934	0.0754717	0.22217	1	10/24	19.72%	Prex1;Coro7;Pstpip1;Wasl;Diaph1;Gsn;Rac1;Inf2;Wasf1;Ttc17
381	prerank	Regulation Of mRNA Catabolic Process (GO:0061013)	-0.444075	-1.47892	0.0660592	0.221828	1	10/43	12.43%	Vim;Pkp3;Mapkapk2;Prr5l;Carhsp1;Fxr2;Zfp36;Ythdf2;Pum2;Magohb
383	prerank	Heterochromatin Formation (GO:0031507)	-0.497016	-1.47775	0.0757238	0.22233	1	12/26	18.48%	Lmnb1;Kmt2d;Smarca5;Lmna;Cbx3;Uhrf1;Pole3;Rb1;Lmnb2;Ppm1d;Ezh1;Hdac5
387	prerank	Cell Junction Organization (GO:0034330)	-0.443866	-1.47183	0.0722892	0.22765	1	10/43	11.50%	C1qa;Cdc42;L1cam;Tjp3;Lims2;Rhoa;Cxadr;Capza1;Vmp1;Tgfb3
394	prerank	Positive Regulation Of Innate Immune Response (GO:0045089)	-0.472583	-1.46439	0.0601852	0.235233	1	1/31	0.02%	Ccl5
395	prerank	Positive Regulation Of Intracellular Signal Transduction (GO:1902533)	-0.31904	-1.46309	0.0128866	0.235861	1	54/382	11.53%	Ccl5;Lgals1;Itgb1;S100a4;Pycard;Cx3cr1;Hip1;Laptm5;S100a13;Rhoc;Iqgap1;Slc9a3r1;Pmaip1;Flna;Casp1;Tradd;Coro7;Ryk;Cd86;Ptp4a3;Ilk;Plce1;Adam8;Rapgef2;Hcst;Pik3cg;Plekhf1;Ndfip2;Rhoa;Raf1;Cav2;Bmp6;Mib2;Dhx15;Ube2n;Slc20a1;Lamtor4;Dhx33;Gata3;Sod1;Cass4;Itgb1bp1;Terf2ip;Bcap31;Fis1;Ticam1;Fkbp1a;Gcnt2;Hdac3;Jcad;Mydgf;Nup93;Tgfb3;Rnf13
396	prerank	Positive Regulation Of Protein-Containing Complex Assembly (GO:0031334)	-0.392603	-1.46297	0.0376471	0.235185	1	9/77	4.19%	Lgals3;Rap1b;Capg;Tppp3;Rhoc;Nek7;Plek;Bak1;Depdc1b
399	prerank	Cellular Response To Growth Factor Stimulus (GO:0071363)	-0.369146	-1.46043	0.045977	0.237183	1	24/112	10.93%	Ccl5;Anxa1;Runx2;Iqgap1;Coro1b;Stmn2;Rapgef2;Mapkapk2;Rap1a;Akt1;Hdac1;Rab35;Bmp6;Twf2;Slc4a7;Dusp22;Syap1;Zfp36;Setx;Itgb1bp1;Pdpk1;Inpp5k;Ern1;Kidins220
400	prerank	Regulation Of Calcium Ion Transport (GO:0051924)	-0.448958	-1.45955	0.0585683	0.237308	1	1/38	0.02%	Ccl5
401	prerank	Regulation Of T Cell Receptor Signaling Pathway (GO:0050856)	-0.465883	-1.45907	0.0760369	0.23711	1	5/31	2.54%	Lgals3;Laptm5;Thy1;Cd226;Pvrig
403	prerank	Mitotic Nuclear Division (GO:0140014)	-0.428213	-1.45733	0.0520095	0.238244	1	14/42	11.62%	Spag5;Ncapg2;Nusap1;Espl1;Kif18a;Nde1;Smc1a;Nsl1;Clasp1;Mis12;Kifc1;Ndc80;Sgo1;Cenpi
405	prerank	Muscle Tissue Development (GO:0060537)	-0.536252	-1.45463	0.0693512	0.240385	1	5/19	10.08%	Msc;Myl6;Myl6b;Csrp1;Myh7b
409	prerank	Negative Regulation Of Microtubule Polymerization Or Depolymerization (GO:0031111)	-0.473469	-1.45383	0.0631068	0.240507	1	10/27	15.45%	Stmn1;Arhgef2;Stmn2;Ckap2;Tbcd;Tpx2;Clasp1;Spef1;Dyrk1a;Eml2
412	prerank	Positive Regulation Of Endopeptidase Activity (GO:0010950)	-0.514929	-1.45195	0.0536481	0.241879	1	3/20	5.36%	Pycard;Prelid1;Vsir
414	prerank	Regulation Of G Protein-Coupled Receptor Signaling Pathway (GO:0008277)	-0.425703	-1.45073	0.0562061	0.242385	1	5/49	5.84%	Ccl5;Plek;Plce1;Kctd8;Gng7
418	prerank	Protein Localization To Cell Junction (GO:1902414)	-0.531721	-1.44874	0.0668151	0.243888	1	3/17	8.90%	Jak1;Tjp3;Heg1
419	prerank	Positive Regulation Of Cell-Matrix Adhesion (GO:0001954)	-0.458839	-1.44865	0.075	0.243168	1	4/32	1.79%	S100a10;Thy1;Csf1;Cd3e
422	prerank	Negative Regulation Of Cell-Substrate Adhesion (GO:0010812)	-0.4907	-1.44385	0.0665188	0.247828	1	5/22	10.02%	Cdkn2a;Tbcd;Rhoa;Itgb1bp1;Gcnt2
424	prerank	Positive Regulation Of Protein Kinase Activity (GO:0045860)	-0.365459	-1.441	0.0337349	0.249592	1	19/116	9.06%	Ccl5;Calm1;Csf1;Iqgap1;Cenpe;Prkag1;Ccna2;Rapgef2;Pih1d1;Rap1a;Clspn;Axin1;Rhoa;Tpx2;Unc119;Lcp2;Syap1;Cass4;Ralb
425	prerank	Positive Regulation Of MAPK Cascade (GO:0043410)	-0.343001	-1.44022	0.0284238	0.249652	1	15/180	5.97%	Ccl5;Pycard;Laptm5;Iqgap1;Ryk;Klhdc10;Plce1;Adam8;Rapgef2;Pik3cg;Rap1a;Glipr2;Raf1;Cav2;Prkcz
426	prerank	Negative Regulation Of Cytokine Production (GO:0001818)	-0.356217	-1.44012	0.0515464	0.248952	1	9/130	2.49%	Pycard;Tmsb4x;Anxa1;Laptm5;Srgn;Anxa4;Havcr2;Tbx21;Rara

## Sheet: Depl. (Comp) Vs Control
Depletion (spread competent MCMV) Vs Control/non-depletion (MCMV-ΔgL)
	Name	Term	ES	NES	NOM p-val	FDR q-val	FWER p-val	Tag %	Gene %	Lead_genes
0	prerank	Cytoplasmic Translation (GO:0002181)	-0.782464	-3.17392	0	0	0	55/89	8.17%	Rplp0;Rps15a;Rpl24;Rpl32;Rps11;Rpl29;Rpl13;Rpsa;Rpl18;Rps7;Rps10;Uba52;Rpl12;Rps3;Rpl39;Rpl18a;Rpl13a;Rps4x;Rpl15;Rpl34;Rpl37a;Rpl7a;Rps19;Fau;Rps14;Rack1;Rpl27;Rps18;Rpl4;Rpl27a;Rpl10a;Rpl22l1;Rpl6;Rps16;Rps24;Rplp1;Rps20;Rpl3;Rps5;Rps27;Rpl11;Rps2;Rpl28;Rps23;Rpl19;Rps8;Rps6;Rpl30;Rpl8;Rpl23a;Rpl37;Rps28;Rpl22;Rpl7;Rpl36
1	prerank	Peptide Biosynthetic Process (GO:0043043)	-0.654305	-2.86155	0	0	0	55/136	8.17%	Rplp0;Rps15a;Rpl24;Rpl32;Rps11;Rpl29;Rpl13;Rpsa;Rpl18;Rps7;Rps10;Rpl12;Rps3;Rpl39;Rpl18a;Rpl13a;Rps4x;Rpl15;Rpl34;Rpl37a;Rpl7a;Rps19;Fau;Rps14;Eef1a1;Rpl27;Rps18;Rpl4;Rpl27a;Rpl10a;Rpl6;Rps16;Rps24;Rplp1;Rps20;Rpl3;Rps5;Rps27;Rpl11;Mrps18c;Rps2;Rpl28;Rps23;Rpl19;Rps8;Rps6;Rpl30;Mrpl27;Rpl8;Rpl23a;Rpl37;Rps28;Rpl22;Rpl7;Rpl36
2	prerank	Macromolecule Biosynthetic Process (GO:0009059)	-0.622819	-2.82165	0	0	0	58/162	8.17%	Rplp0;Rps15a;Rpl24;Rpl32;Rps11;Rpl29;Rpl13;Rpsa;Rpl18;Rps7;Rps10;Rpl12;Eef2;Rps3;Rpl39;Rpl18a;Rpl13a;Rps4x;Rpl15;Rpl34;Rpl37a;Rpl7a;Rps19;Fau;Rps14;Eef1a1;Rpl27;Rps18;Rpl4;Rpl27a;Rpl10a;Rpl6;Rps16;Rps24;Rplp1;Rps20;Rpl3;Rps5;Rps27;Rpl11;Mrps18c;Rps2;Rpl28;Eef1b2;Rps23;Rpl19;Rps8;Rps6;Rpl30;Mrpl27;Rpl8;Tyms;Rpl23a;Rpl37;Rps28;Rpl22;Rpl7;Rpl36
3	prerank	Translation (GO:0006412)	-0.548184	-2.53161	0	0.000281546	0.001	62/208	8.38%	Rplp0;Rps15a;Rpl24;Rpl32;Rps11;Rpl29;Rpl13;Rpsa;Rpl18;Rps7;Rps10;Uba52;Rpl12;Eef2;Rps3;Rpl39;Rpl18a;Rpl13a;Rps4x;Rpl15;Rpl34;Rpl37a;Rpl7a;Rps19;Fau;Rps14;Eef1a1;Rack1;Rpl27;Rps18;Rpl4;Rpl27a;Rpl10a;Rpl22l1;Rpl6;Rps16;Rps24;Rplp1;Rps20;Rpl3;Rps5;Rps27;Rpl11;Mrps18c;Rps2;Rpl28;Eef1b2;Rps23;Rpl19;Rps8;Rps6;Mtg1;Rpl30;Mrpl27;Rpl8;Rpl23a;Rpl37;Rps28;Rpl22;Rpl7;Rpl36;Mrps9
4	prerank	Gene Expression (GO:0010467)	-0.501306	-2.39702	0	0.000675709	0.003	63/265	8.17%	Gzma;Rplp0;Gzmb;Rps15a;Rpl24;Rpl32;Rps11;Rpl29;Rpl13;Rpsa;Rpl18;Rps7;Rps10;Rpl12;Rps3;Rpl39;Rpl18a;Rpl13a;Rps4x;Rpl15;Rpl34;Rpl37a;Rpl7a;Rps19;Fau;Rps14;Eef1a1;Rpl27;Rps18;Rpl4;Rpl27a;Rpl10a;Rpl6;Rps16;Rps24;Rbm3;Rplp1;Rps20;Rpl3;Rps5;Rps27;Rpl11;Mrps18c;Lmf2;Atxn1;Rps2;Rpl28;Rps23;Rpl19;Rps8;Rps6;Rpl30;Mrpl27;Setx;Rpl8;Rpl23a;Rpl37;Syncrip;Thoc7;Rps28;Rpl22;Rpl7;Rpl36
5	prerank	Pyroptosis (GO:0070269)	-0.81087	-2.36046	0	0.00150158	0.007	3/19	0.34%	Gzma;Gzmb;Pycard
6	prerank	Dendritic Cell Migration (GO:0036336)	-0.856157	-2.34602	0	0.00160883	0.008	6/15	4.46%	Ccl5;Ccr2;Gpr183;Ccr5;Trpm4;Cxcr4
7	prerank	Regulation Of Chromosome Segregation (GO:0051983)	-0.766752	-2.33758	0	0.00183005	0.01	14/23	11.90%	Mki67;Ncapd2;Smc2;Cdca2;Cdc6;Ncapg;Bub1;Ncaph;Smc6;Ncapg2;Pum2;Kif2c;Csnk2a2;Csnk2a1
8	prerank	Positive Regulation Of Biosynthetic Process (GO:0009891)	-0.657097	-2.24254	0	0.00650683	0.041	10/34	9.51%	Ccl5;Vim;Rab27a;F2r;Serpinf2;Mtpn;Tgfb3;Tgfb1;F2;Runx1
9	prerank	Positive Regulation Of Cell Cycle Process (GO:0090068)	-0.53189	-2.18494	0	0.0148656	0.095	30/90	9.63%	Birc5;Racgap1;Ncapd2;Smc2;Nusap1;Spag5;Cdc25b;E2f8;Kif23;Cdc6;Ncapg;Ncaph;Cdca8;E2f7;Aurkb;Smc6;Gen1;Rrm1;Mad2l1;Ncapg2;Xrcc3;Ect2;Cit;Dync1li1;Gipc1;Aurka;Cdc14a;Ndc80;Cenpv;Cdc42
10	prerank	Positive Regulation Of Cytokinesis (GO:0032467)	-0.677849	-2.15015	0	0.0200665	0.139	12/26	9.63%	Birc5;Racgap1;Cdc25b;Kif23;Cdc6;Cdca8;Ect2;Cit;Gipc1;Cdc14a;Cenpv;Cdc42
11	prerank	Nuclear Chromosome Segregation (GO:0098813)	-0.773294	-2.14766	0	0.0191451	0.144	10/15	13.00%	Top2a;Kif22;Top2b;Cenpf;Gem;Ndc80;Kif2c;Fam83d;Incenp;Map1s
12	prerank	Mitotic Cytokinesis (GO:0000281)	-0.579737	-2.14439	0	0.0184521	0.148	19/53	7.48%	Stmn1;Birc5;Rhoc;Racgap1;Nusap1;Cenpa;Kif23;Cfl1;Cdca8;Rab35;Aurkb;Ckap2;Espl1;Cep55;Mitd1;Ect2;Cit;Kif20a;Plk1
13	prerank	Positive Regulation Of Chromosome Segregation (GO:0051984)	-0.740116	-2.13131	0	0.0199495	0.171	8/18	4.22%	Ncapd2;Smc2;Cdc6;Ncapg;Cdk1;Ncaph;Smc6;Ncapg2
14	prerank	Sister Chromatid Segregation (GO:0000819)	-0.629567	-2.07394	0.00277778	0.0370139	0.298	20/32	15.90%	Top2a;Nusap1;Spag5;Top2b;Ncapg2;Espl1;Kifc1;Knstrn;Plk1;Kif18b;Nsl1;Ndc80;Smc1a;Mis12;Cenpi;Sgo1;Ino80;Cenpk;Kntc1;Smc4
15	prerank	Positive Regulation Of Blood Vessel Endothelial Cell Migration (GO:0043536)	-0.623447	-2.0609	0	0.0399091	0.329	10/34	9.76%	Tmsb4x;Anxa1;Ets1;Map2k3;Pdpk1;Hspb1;Angpt4;Tgfb1;Jcad;Fgf2
16	prerank	Cytoskeleton-Dependent Cytokinesis (GO:0061640)	-0.552848	-2.05739	0	0.0389527	0.336	19/58	7.48%	Stmn1;Birc5;Rhoc;Racgap1;Nusap1;Cenpa;Kif23;Cfl1;Cdca8;Rab35;Aurkb;Ckap2;Espl1;Cep55;Mitd1;Ect2;Cit;Kif20a;Plk1
17	prerank	Regulation Of Focal Adhesion Assembly (GO:0051893)	-0.577038	-2.04377	0	0.0424821	0.373	9/44	5.96%	Actg1;S100a10;Peak1;Tln1;Epha3;Rac1;Fyn;Slc9a1;Macf1
18	prerank	Positive Regulation Of Transcription From RNA Polymerase II Promoter In Response To Stress (GO:0036003)	0.779248	2.01071	0	0.0937468	0.079	5/15	9.38%	Klf2;Hspa5;Muc1;Atf4;Ddit3
19	prerank	Chromosome Condensation (GO:0030261)	-0.682274	-1.99357	0.00527704	0.0650815	0.53	9/19	8.78%	Top2a;Ncapd2;Smc2;Nusap1;Ncapg;Ncaph;Aifm1;Plk1;Cdca5
20	prerank	Negative Regulation Of Mitotic Metaphase/Anaphase Transition (GO:0045841)	-0.620499	-1.98402	0	0.0681903	0.565	14/27	11.00%	Spc25;Spc24;Trip13;Nuf2;Fbxo5;Bub1;Cenpf;Mad2l1;Usp44;Plk1;Bub1b;Ttk;Ndc80;Tpr
21	prerank	Positive Regulation Of Mitotic Sister Chromatid Separation (GO:1901970)	-0.700451	-1.97941	0.00262467	0.0676246	0.577	6/15	4.57%	Birc5;Ube2c;Dlgap5;Cdca8;Aurkb;Espl1
22	prerank	Platelet Aggregation (GO:0070527)	-0.629205	-1.97445	0	0.0674686	0.594	9/27	6.36%	Actg1;Myl12a;Tln1;Myh9;Gnas;Flna;Hspb1;Ilk;Plek
23	prerank	Positive Regulation Of Nitric Oxide Biosynthetic Process (GO:0045429)	0.711259	1.97115	0	0.0867158	0.147	4/22	1.64%	Klf2;Hsp90ab1;Tnf;Ifng
24	prerank	Positive Regulation Of Nitric Oxide Metabolic Process (GO:1904407)	0.69918	1.96732	0	0.0609354	0.155	4/23	1.64%	Klf2;Hsp90ab1;Tnf;Ifng
25	prerank	Negative Regulation Of Actin Filament Polymerization (GO:0030837)	-0.704611	-1.96443	0.00524934	0.0705088	0.619	3/16	0.59%	Tmsb4x;Pfn1;Myadm
26	prerank	Regulation Of Protein Modification By Small Protein Conjugation Or Removal (GO:1903320)	0.657943	1.96403	0	0.0468734	0.16	9/29	7.60%	Hspa1b;Hspa1a;Hsp90ab1;Cops3;Cops8;Cops6;Dnajb2;Epas1;Cops7a
27	prerank	Negative Regulation Of Protein Polymerization (GO:0032272)	-0.647381	-1.96111	0.00854701	0.0696825	0.628	5/20	5.86%	Pfn1;Stmn1;Myadm;Tbcd;Stmn2
28	prerank	Negative Regulation Of Stress Fiber Assembly (GO:0051497)	-0.632877	-1.94915	0.00286533	0.0742379	0.659	3/22	5.00%	Pfn1;Stmn1;Pik3r1
29	prerank	Homotypic Cell-Cell Adhesion (GO:0034109)	-0.577102	-1.94708	0.00295858	0.072812	0.673	10/33	8.48%	Actg1;Myl12a;Tln1;Myh9;Gnas;Flna;Hspb1;Ilk;Plek;Cxadr
30	prerank	Microtubule Cytoskeleton Organization Involved In Mitosis (GO:1902850)	-0.533766	-1.94435	0	0.0722008	0.685	19/53	8.99%	Stmn1;Birc5;Nusap1;Kif11;Spc25;Nuf2;Cdk1;Dlgap5;Cdca8;Cenpe;Aurkb;Tacc3;Espl1;Ptpa;Rcc1;Cenph;Plk1;Ttk;Ndc80
31	prerank	Positive Regulation Of Cell Division (GO:0051781)	-0.617888	-1.94167	0.00294118	0.0714321	0.693	10/26	9.63%	Racgap1;Cdc25b;Kif23;Cdc6;Ect2;Cit;Gipc1;Cdc14a;Cenpv;Cdc42
32	prerank	Regulation Of Macrophage Chemotaxis (GO:0010758)	-0.713318	-1.93976	0.00248139	0.0698621	0.696	1/15	0.03%	Ccl5
33	prerank	Regulation Of Ubiquitin Protein Ligase Activity (GO:1904666)	-0.682418	-1.93518	0.00276243	0.0708369	0.715	12/16	19.57%	Rps7;Fbxo5;Ube2c;Rpl11;Mad2l1;Usp44;Plk1;Rpl17;Fzr1;Ube2s;Btrc;Cdc20
34	prerank	Cellular Response To Heat (GO:0034605)	0.661162	1.92277	0	0.0682476	0.27	13/27	15.14%	Hspa1b;Hspa1a;Ier5;Hsp90ab1;Clpb;Stub1;Sumo1;Dnajb1;Hsp90aa1;Slu7;Ywhae;Hsbp1;Hsf1
35	prerank	Chromosome Organization (GO:0051276)	-0.587599	-1.92181	0.00906344	0.077416	0.75	10/29	9.53%	Top2a;Cenpw;Nuf2;Cdca8;Top2b;Axin2;Gem;Aifm1;Cenph;Cenpv
36	prerank	Positive Regulation Of Lamellipodium Assembly (GO:0010592)	-0.661858	-1.9182	0.00593472	0.0771083	0.755	12/19	15.54%	Actr3;Rac2;Plce1;Rac1;Pik3r1;Carmil2;Cdc42;Twf2;Nckap1;Arpc2;Akirin1;Actr2
37	prerank	Regulation Of T Cell Activation (GO:0050863)	-0.571992	-1.91413	0.00591716	0.077809	0.77	7/38	7.28%	Ccl5;Pycard;B2m;Ccr2;Prelid1;Fcho1;Cd2
38	prerank	Antimicrobial Humoral Response (GO:0019730)	-0.61231	-1.90874	0.00569801	0.0789984	0.78	9/24	8.46%	Rpl39;Pglyrp1;Rps19;Fau;Hmgn2;Gapdh;Rpl30;Pla2g6;F2
39	prerank	Regulation Of Mitotic Cell Cycle Spindle Assembly Checkpoint (GO:0090266)	-0.664454	-1.89386	0.00867052	0.0877457	0.816	11/17	12.68%	Birc5;Cdca8;Aurkb;Gen1;Mad2l1;Xrcc3;Usp44;Dync1li1;Ndc80;Tpr;Incenp
40	prerank	Positive Regulation Of T Cell Proliferation (GO:0042102)	-0.545133	-1.89369	0.00581395	0.0854647	0.816	9/42	5.99%	Ccl5;Anxa1;Pycard;Rps3;Cd6;Ccr2;Nck2;Il12rb1;Ptprc
41	prerank	Regulation Of Protein Ubiquitination (GO:0031396)	0.502444	1.89099	0	0.0954655	0.4	36/99	15.68%	Hspa1b;Hspa1a;Hsp90ab1;Ubb;Isg15;Cenpx;Gsk3a;Rchy1;Tnfaip3;Dnaja1;Tbc1d7;Park7;Cdk5rap3;U2af2;Sqstm1;Spry2;Dnajb2;Gsk3b;Stub1;Sirt7;Sumo1;Hspbp1;Smad7;Prmt3;Bcl10;Ubxn1;Vps28;Pttg1ip;Hsp90aa1;Ripk2;Per2;Hdac8;Fbxo33;Pinx1;Phf23;Traf6
42	prerank	Negative Regulation Of Actin Filament Bundle Assembly (GO:0032232)	-0.602064	-1.8858	0.00906344	0.0889075	0.836	3/24	5.00%	Pfn1;Stmn1;Pik3r1
43	prerank	Cell Cycle G2/M Phase Transition (GO:0044839)	-0.539395	-1.88336	0	0.0880201	0.842	11/37	8.19%	Foxm1;Ccna2;Cdc25b;Cdk1;Aurkb;Brsk2;Wee1;Cdc25a;Plk1;Aurka;Melk
44	prerank	Regulation Of Extrinsic Apoptotic Signaling Pathway In Absence Of Ligand (GO:2001239)	0.676172	1.8833	0	0.0917379	0.438	4/18	3.48%	Hspa1b;Hspa1a;Tnf;Mcl1
45	prerank	Antimicrobial Humoral Immune Response Mediated By Antimicrobial Peptide (GO:0061844)	-0.663092	-1.88	0.00589971	0.0877556	0.846	8/17	8.46%	Rpl39;Pglyrp1;Rps19;Fau;Hmgn2;Gapdh;Rpl30;F2
46	prerank	Regulation Of Keratinocyte Differentiation (GO:0045616)	0.711079	1.87927	0.00163132	0.0848408	0.453	8/16	10.05%	Zfp36l1;Nme2;Errfi1;Trim16;Zfp36;Numa1;Med1;Prkch
47	prerank	mRNA Metabolic Process (GO:0016071)	0.519484	1.8768	0	0.0784348	0.468	31/77	19.67%	Ddx5;Hspa1b;Hspa1a;Srsf5;Hnrnpa2b1;Srsf7;Gemin2;Apobec1;Srsf2;Hnrnpab;Sf3b4;U2af2;Zfp36;Lsm3;Scaf11;Cpsf6;Srsf9;Ago3;Lsm5;Cpsf3;Atxn2l;Ssb;Akap8l;Hsf1;Srsf4;Alkbh5;Son;Celf1;Cstf3;Prpf8;Usp39
48	prerank	Aminoglycan Biosynthetic Process (GO:0006023)	0.704338	1.87662	0	0.0707788	0.469	9/17	18.24%	Gcnt2;B3gnt3;Pxylp1;B4gat1;Hs3st3b1;Hexa;B3gnt2;B3gat3;Ext1
49	prerank	Mitotic Spindle Assembly (GO:0090307)	-0.553244	-1.87546	0.0060423	0.0883772	0.854	14/38	12.68%	Birc5;Racgap1;Prc1;Kif11;Kif23;Tpx2;Cdca8;Aurkb;Flna;Kifc1;Stag2;Smc1a;Lsm14a;Incenp
50	prerank	Mitotic Chromosome Condensation (GO:0007076)	-0.676725	-1.87456	0.0157068	0.0870182	0.858	7/15	8.78%	Ncapd2;Smc2;Nusap1;Ncapg;Ncaph;Plk1;Cdca5
51	prerank	Regulation Of Stress Fiber Assembly (GO:0051492)	-0.491256	-1.87318	0	0.0860189	0.86	13/62	10.12%	Actg1;Pfn1;Stmn1;S100a10;Rhoc;Serpinf2;Rac1;Pik3r1;Slc9a1;Tgfb3;Tpm1;Cdc42;Itgb1bp1
52	prerank	Mitotic Spindle Organization (GO:0007052)	-0.474311	-1.86877	0.00348432	0.0874232	0.87	25/76	10.93%	Stmn1;Birc5;Prc1;Kif11;Spc25;Kif23;Nuf2;Tpx2;Dlgap5;Cdca8;Cenpe;Aurkb;Flna;Ptpa;Kifc1;Rcc1;Cenph;Plk1;Aurka;Ttk;Ndc80;Stag2;Smc1a;Tbce;Lsm14a
53	prerank	G2/M Transition Of Mitotic Cell Cycle (GO:0000086)	-0.545345	-1.86804	0	0.0858458	0.873	10/35	8.19%	Foxm1;Ccna2;Cdc25b;Cdk1;Brsk2;Wee1;Cdc25a;Plk1;Aurka;Melk
54	prerank	Regulation Of Lamellipodium Assembly (GO:0010591)	-0.586562	-1.86367	0.00287356	0.0867411	0.882	13/26	15.54%	Capzb;Actr3;Rac2;Plce1;Rac1;Pik3r1;Carmil2;Cdc42;Twf2;Nckap1;Arpc2;Akirin1;Actr2
55	prerank	RNA Splicing, Via Transesterification Reactions With Bulged Adenosine As Nucleophile (GO:0000377)	0.455933	1.85499	0	0.0902526	0.579	86/166	29.83%	Ddx5;Srsf5;Ythdc1;Bud13;Hnrnpa2b1;Snu13;Rbm42;Srsf7;Snrpd3;Zrsr2;Hnrnph1;Zmat2;Rbmx;Tra2a;Hnrnpf;Lsm8;Prpf19;Srsf2;Sf3b4;Sf3b5;Snrpd1;U2af2;Gpkow;U2af1l4;Usp49;Hnrnpa3;Lsm3;Eif4a3;Mettl14;Prpf40a;Ppie;Snrnp27;Srsf9;Hnrnpu;Hnrnpm;Ddx41;Sf3b6;Snrnp200;Snrpg;Ddx39b;Hnrnph3;Rbm5;Rbm14;Rbm8a;Syf2;Lsm5;Rbmx2;Prpf38a;Slu7;Magoh;Srrm2;Isy1;Srsf4;Rsrc1;Snw1;Eftud2;Cdc40;Prpf8;Tfip11;Pin1;Usp39;Plrg1;Lsm7;…
56	prerank	Mitotic Spindle Assembly Checkpoint Signaling (GO:0007094)	-0.587943	-1.85473	0.00854701	0.0865987	0.901	12/25	11.00%	Spc25;Spc24;Trip13;Nuf2;Bub1;Cenpf;Mad2l1;Plk1;Bub1b;Ttk;Ndc80;Tpr
57	prerank	Spindle Assembly Checkpoint Signaling (GO:0071173)	-0.587943	-1.85473	0.00854701	0.0865987	0.901	12/25	11.00%	Spc25;Spc24;Trip13;Nuf2;Bub1;Cenpf;Mad2l1;Plk1;Bub1b;Ttk;Ndc80;Tpr
58	prerank	Mitotic Spindle Checkpoint Signaling (GO:0071174)	-0.587943	-1.85473	0.00854701	0.0865987	0.901	12/25	11.00%	Spc25;Spc24;Trip13;Nuf2;Bub1;Cenpf;Mad2l1;Plk1;Bub1b;Ttk;Ndc80;Tpr
59	prerank	Regulation Of Monocyte Chemotaxis (GO:0090025)	-0.674128	-1.84486	0.0153061	0.0920252	0.913	2/15	0.75%	Ccl5;Ccr2
60	prerank	Regulation Of Microtubule Polymerization Or Depolymerization (GO:0031110)	-0.610817	-1.84069	0.0119403	0.0929101	0.919	8/21	8.47%	Stmn1;Ska3;Map1a;Ska1;Prune1;Stmn2;Ska2;Gas2l1
61	prerank	Chaperone Cofactor-Dependent Protein Refolding (GO:0051085)	0.66219	1.84023	0.00146628	0.102731	0.658	11/22	12.56%	Hspa1b;Hspa1a;Hspa5;Sdf2l1;Hspe1;Hspa9;Dnajb4;Ptges3;Dnajb1;Dnajb14;St13
62	prerank	Regulation Of Calcium-Mediated Signaling (GO:0050848)	0.677782	1.83261	0	0.103987	0.688	8/19	11.49%	Ccl3;Ccl4;Calm2;Itpr1;Cmklr1;Sla2;Tmbim4;Htt
63	prerank	Response To Endoplasmic Reticulum Stress (GO:0034976)	0.491918	1.83252	0.00138313	0.0966931	0.688	39/92	22.44%	Jun;Hspa5;Hsp90b1;Pdia6;Ppp1r15a;Atf4;Xbp1;Ppp1r15b;Flot1;Itpr1;Atg10;Selenok;Sel1l;Pik3r2;Cdk5rap3;Syvn1;Gsk3b;Selenos;Dnajb9;Uba5;Ddrgk1;Hyou1;Ddit3;Gorasp2;Tmco1;Ccdc47;Tmem259;Erp27;Tmtc3;Bcl2;Rhbdd1;Pdia3;Pdia4;Eif2b5;Dnajc10;Tmx1;Cebpb;Rnf139;Ubqln1
64	prerank	Regulation Of Nitric Oxide Biosynthetic Process (GO:0045428)	0.608629	1.82603	0	0.0988091	0.723	5/32	1.64%	Klf2;Hsp90ab1;Tnf;Cx3cr1;Ifng
65	prerank	Regulation Of Endoplasmic Reticulum Stress-Induced Intrinsic Apoptotic Signaling Pathway (GO:1902235)	0.646101	1.81929	0	0.101481	0.754	9/21	13.77%	Hspa1a;Fcgr2b;Xbp1;Park7;Syvn1;Selenos;Tmbim6;Ddit3;Ptpn1
66	prerank	Negative Regulation Of G Protein-Coupled Receptor Signaling Pathway (GO:0045744)	-0.626625	-1.81622	0.0116618	0.108953	0.956	2/17	0.32%	Ccl5;Stmn1
67	prerank	Integrated Stress Response Signaling (GO:0140467)	0.616942	1.81606	0.00312012	0.0997576	0.77	7/28	12.69%	Junb;Jun;Impact;Gcn1;Ddit3;Fos;Batf
68	prerank	'De Novo' Post-Translational Protein Folding (GO:0051084)	0.624381	1.81588	0.00302115	0.0942155	0.77	14/27	19.63%	Hspa1b;Hspa1a;Hspa5;Sdf2l1;Hspe1;Hspa9;Dnajb4;Ptges3;Dnajb1;Dnajb14;St13;Selenof;Hspa13;Hspa2
69	prerank	Potassium Ion Import Across Plasma Membrane (GO:1990573)	0.661341	1.8127	0.00304414	0.0931053	0.78	5/18	14.19%	Kcnj8;Slc12a7;Slc12a9;Atp1b3;Kcnj3
70	prerank	Positive Regulation Of Interferon-Beta Production (GO:0032728)	0.590761	1.8101	0	0.091825	0.795	13/32	17.77%	Isg15;Ddx3x;Polr3f;Flot1;Polr3d;Ptpn11;Hsp90aa1;Ripk2;Irf1;Trim65;Ifih1;Irf7;Oas2
71	prerank	Defense Response To Gram-negative Bacterium (GO:0050829)	-0.583981	-1.80863	0.0143266	0.113355	0.962	7/26	8.81%	Hmgb2;Pycard;Rps19;Mr1;Rpl30;F2;Selp
72	prerank	Leukocyte Cell-Cell Adhesion (GO:0007159)	-0.575213	-1.80442	0.00542005	0.114637	0.964	8/25	8.81%	Ccl5;Itga4;Itgb2;Cercam;Pecam1;Itgb1;Cd40lg;Selp
73	prerank	Cell-Cell Junction Organization (GO:0045216)	-0.506659	-1.79949	0	0.11608	0.969	8/40	8.48%	Myadm;Pkp3;F2r;Tln1;Lims2;Tgfb3;Tgfb1;Cxadr
74	prerank	Maintenance Of Blood-Brain Barrier (GO:0035633)	-0.606352	-1.7994	0.00277778	0.11397	0.969	7/19	14.58%	Actg1;Pecam1;Lamc1;Itgb1;Wnk3;Il6;Cldn12
75	prerank	Cell-Cell Junction Assembly (GO:0007043)	-0.498083	-1.7944	0.00892857	0.116198	0.97	6/43	4.63%	Actg1;Rhoc;Pkp3;Wdr1;Tln1;Tbcd
76	prerank	Regulation Of T Cell Migration (GO:2000404)	-0.632324	-1.79119	0.0236686	0.116985	0.972	2/17	0.34%	Ccl5;Pycard
77	prerank	Regulation Of Collagen Biosynthetic Process (GO:0032965)	-0.644449	-1.79036	0.013624	0.115608	0.972	7/15	9.51%	Vim;F2r;Serpinf2;Tgfb3;Tgfb1;F2;Runx1
78	prerank	mRNA Splicing, Via Spliceosome (GO:0000398)	0.432089	1.7899	0	0.113478	0.866	96/197	29.83%	Ddx5;Srsf5;Ythdc1;Bud13;Hnrnpa2b1;Snu13;Rbm42;Srsf7;Snrpd3;Zrsr2;Gemin2;Hnrnph1;Zmat2;Rbmx;Tra2a;Hnrnpf;Lsm8;Prpf19;Srsf2;Sf3b4;Sf3b5;Snrpd1;U2af2;Gpkow;U2af1l4;Usp49;Hnrnpa3;Lsm3;Eif4a3;Mettl14;Prpf40a;Scaf11;Pqbp1;Ppie;Snrnp27;Srsf9;Hnrnpu;Hnrnpm;Ddx41;Ddx20;Sf3b6;Snrnp200;Snrpg;Ddx39b;Hnrnph3;Rbm5;Rbm14;Rbm8a;Syf2;Lsm5;Rbmx2;Coil;Prpf38a;Slu7;Magoh;Srrm2;Isy1;Puf60;Srsf4;Rsrc1;Snw1;Eftud2;Cdc4…
79	prerank	mRNA Processing (GO:0006397)	0.429479	1.77804	0	0.125152	0.895	82/197	23.99%	Ddx5;Srsf5;Ythdc1;Bud13;Hnrnpa2b1;Snu13;Rbm42;Srsf7;Snrpd3;Zrsr2;Gemin2;Hnrnph1;Zmat2;Rbmx;Tra2a;Hnrnpf;Lsm8;Prpf19;Srsf2;Sf3b4;Sf3b5;Snrpd1;U2af2;Gpkow;U2af1l4;Usp49;Rprd2;Hnrnpa3;Lsm3;Eif4a3;Mettl14;Prpf40a;Scaf11;Cpsf6;Ppie;Snrnp27;Srsf9;Hnrnpu;Hnrnpm;Ddx41;Sf3b6;Snrnp200;Snrpg;Ddx39b;Hnrnph3;Rbm5;Rbm14;Rbm8a;Syf2;Lsm5;Rbmx2;Cpsf3;Prpf38a;Slu7;Magoh;Srrm2;Isy1;Srsf4;Cmtr1;Rsrc1;Alkbh5;Snw1;Son…
80	prerank	Positive Regulation Of Wound Healing (GO:0090303)	-0.604512	-1.77175	0.0134048	0.129797	0.979	6/18	9.67%	Anxa1;F2r;Itgb1;F2;Apoh;Emilin2
81	prerank	Cellular Response To Growth Factor Stimulus (GO:0071363)	-0.425622	-1.77114	0.00406504	0.128178	0.979	26/112	11.84%	Ccl5;Anxa1;Zfp36l2;Eef1a1;Rack1;Rab35;Iqgap1;Map2k3;Cd44;Rapgef2;Mapkapk2;Pdpk1;Hspb1;Stat5b;Stmn2;Setx;Coro1b;Knstrn;Tgfb1;Ctnnb1;Map2k5;Itgb1bp1;Twf2;Notch1;Runx2;Ndnf
82	prerank	Positive Regulation Of Receptor Signaling Pathway Via STAT (GO:1904894)	-0.570724	-1.76164	0.0212121	0.134588	0.985	9/24	14.11%	Ccl5;Il7r;F2r;Crlf3;Tgfb1;F2;Notch1;Il10ra;Il6
83	prerank	Positive Regulation Of T Cell Activation (GO:0050870)	-0.458259	-1.75871	0.00657895	0.135015	0.985	7/73	0.75%	Ccl5;Actb;Anxa1;Pycard;B2m;Cd6;Ccr2
84	prerank	Positive Regulation Of T Cell Migration (GO:2000406)	-0.620868	-1.75569	0.0235988	0.135821	0.988	5/17	7.35%	Ccl5;Pycard;Ccr2;Stk39;Spn
85	prerank	Calcium Ion Homeostasis (GO:0055074)	-0.472379	-1.75334	0.00306748	0.136233	0.989	10/51	7.00%	Ccl5;Ccr2;Tpt1;Atp2a3;Tmtc2;Slc24a3;Slc24a1;Slc10a7;Pth1r;Selenon
86	prerank	Positive Regulation Of Receptor Signaling Pathway Via JAK-STAT (GO:0046427)	-0.562279	-1.73721	0.00887574	0.149886	0.994	4/24	2.66%	Ccl5;Il7r;F2r;Crlf3
87	prerank	G Protein-Coupled Receptor Signaling Pathway, Coupled To Cyclic Nucleotide Second Messenger (GO:0007187)	-0.591968	-1.73162	0.021148	0.152854	0.995	5/20	9.26%	Anxa1;Chrm3;Vipr1;Pth1r;Calcrl
88	prerank	Negative Regulation Of Extrinsic Apoptotic Signaling Pathway (GO:2001237)	0.51015	1.731	0.00295858	0.2093	0.979	25/50	28.64%	Hspa1b;Hspa1a;Gstp1;Tnf;Ddx3x;Tnfaip3;Mcl1;Park7;Gsk3b;Htt;Gpx1;Phip;Bcl2;Rela;Birc6;Psme3;Nol3;Tmbim1;Unc5b;Rnf34;Siah2;Itgav;Sh3rf1;Nos3;Hmox1
89	prerank	Regulation Of Cytokinesis (GO:0032465)	-0.448623	-1.72845	0.00315457	0.153716	0.995	18/62	9.63%	Racgap1;Prc1;Cdc25b;Calm1;E2f8;Kif23;Cdc6;E2f7;Aurkb;Ect2;Cit;Gipc1;Kif20a;Plk1;Aurka;Cdc14a;Cenpv;Cdc42
90	prerank	Protein Depolymerization (GO:0051261)	-0.565128	-1.72538	0.0196629	0.154751	0.996	8/24	10.15%	Stmn1;Mical2;Wdr1;Stmn2;Kif18b;Nckap5;Kif2c;Twf2
91	prerank	Mitotic Sister Chromatid Cohesion (GO:0007064)	-0.590231	-1.72384	0.0237467	0.154026	0.998	12/19	26.65%	Esco2;Cdca5;Stag2;Smc1a;Sgo1;Mau2;Rad21;Rb1;Naa50;Haspin;Nipbl;Pds5b
92	prerank	Positive Regulation Of Lamellipodium Organization (GO:1902745)	-0.534237	-1.71302	0.0180723	0.162476	0.998	13/27	15.54%	Actr3;Rac2;Plce1;Rac1;Pik3r1;Coro1b;Carmil2;Cdc42;Twf2;Nckap1;Arpc2;Akirin1;Actr2
93	prerank	Maturation Of LSU-rRNA (GO:0000470)	0.607498	1.71284	0.0172414	0.244679	0.991	12/20	13.20%	Las1l;Nifk;Znhit6;Pes1;Ddx18;Mak16;Eif6;Nop2;Rpl7l1;Rbm34;Rpf2;Urb1
94	prerank	Negative Regulation Of Cellular Component Organization (GO:0051129)	0.509245	1.71101	0.00145985	0.239317	0.994	15/56	9.80%	Hspa1b;Hspa1a;Hspa5;Tnf;Ddx3x;Dnajb6;Traf3ip1;Spry2;Dnajb2;Gsk3b;Tmc8;Hdac6;Lrsam1;Apom;Dnajb1
95	prerank	Ribosomal Small Subunit Assembly (GO:0000028)	-0.611086	-1.71005	0.0393701	0.163376	0.998	5/15	2.74%	Rpsa;Rps19;Rps14;Rps5;Rps27
96	prerank	Regulation Of Receptor Signaling Pathway Via JAK-STAT (GO:0046425)	-0.502657	-1.70751	0.00884956	0.16375	0.998	7/37	5.99%	Ccl5;Il7r;Calm1;F2r;Crlf3;Socs3;Ptprc
98	prerank	Heterotypic Cell-Cell Adhesion (GO:0034113)	-0.588682	-1.69558	0.0317919	0.17425	0.999	7/19	11.54%	Itgax;Itga4;Itgb2;Itgb1;Cd2;Cxadr;Vcam1
99	prerank	Mitotic Sister Chromatid Segregation (GO:0000070)	-0.413581	-1.69398	0	0.173721	1	33/105	11.69%	Kif22;Prc1;Ncapd2;Smc2;Nusap1;Spag5;Kif11;Kif23;Tpx2;Ncapg;Dlgap5;Ncaph;Cdca8;Cenpe;Flna;Ncapg2;Espl1;Cep55;Kifc1;Knstrn;Plk1;Kif18b;Nsl1;Cdca5;Ndc80;Stag2;Kif2c;Smc1a;Spdl1;Mis12;Cenpi;Lsm14a;Sgo1
100	prerank	Negative Regulation Of Catalytic Activity (GO:0043086)	-0.616646	-1.69236	0.0250627	0.173132	1	1/17	0.01%	Gzma
102	prerank	Regulation Of DNA Binding (GO:0051101)	-0.492529	-1.69087	0.0121212	0.172691	1	3/39	0.68%	Gzma;Hmgb2;Sp100
104	prerank	Actin Nucleation (GO:0045010)	-0.615756	-1.68939	0.0360111	0.172116	1	6/15	7.40%	Arpc1b;Actr3;Arpc5;Arpc1a;Arpc3;Arpc5l
107	prerank	Regulation Of Cell-Substrate Junction Assembly (GO:0090109)	-0.566961	-1.67735	0.0187668	0.182701	1	6/19	5.96%	Peak1;Tln1;Epha3;Fyn;Slc9a1;Macf1
110	prerank	Anaphase-Promoting Complex-Dependent Catabolic Process (GO:0031145)	-0.554467	-1.67209	0.0208955	0.186005	1	12/21	19.57%	Ube2c;Cdc20b;Fbxo31;Anapc13;Anapc4;Anapc2;Fzr1;Cdc26;Anapc11;Ube2s;Cdc23;Cdc20
115	prerank	Negative Regulation Of Supramolecular Fiber Organization (GO:1902904)	-0.451609	-1.65928	0.012945	0.197884	1	11/58	6.63%	Pfn1;Stmn1;Myadm;Hspa8;Coro1a;Tpx2;Arhgef2;Ckap2;Tbcd;Stmn2;Taok1
116	prerank	Positive Regulation Of Chromosome Organization (GO:2001252)	-0.513978	-1.65693	0.0142045	0.198097	1	7/30	4.22%	Ncapd2;Smc2;Ncapg;Cdk1;Ncaph;Aurkb;Ncapg2
117	prerank	Negative Regulation Of Ubiquitin-Protein Transferase Activity (GO:0051444)	-0.581829	-1.6556	0.0299401	0.197206	1	8/17	12.99%	Rps7;Fbxo5;Rpl11;Mad2l1;Usp44;Bub1b;Limk1;Rpl17
120	prerank	Positive Regulation Of Viral Genome Replication (GO:0045070)	-0.526757	-1.65074	0.0204082	0.200555	1	3/26	2.28%	Ccl5;Top2a;Top2b
122	prerank	Barbed-End Actin Filament Capping (GO:0051016)	-0.591224	-1.64891	0.0333333	0.197996	1	5/16	11.82%	Capza1;Capzb;Add3;Twf2;Capg
123	prerank	Actin Filament Capping (GO:0051693)	-0.591224	-1.64891	0.0333333	0.197996	1	5/16	11.82%	Capza1;Capzb;Add3;Twf2;Capg
124	prerank	Negative Regulation Of Cytoskeleton Organization (GO:0051494)	-0.564275	-1.64693	0.0319149	0.197999	1	3/20	1.60%	Pfn1;Myadm;Coro1a
126	prerank	Cellular Response To Fibroblast Growth Factor Stimulus (GO:0044344)	-0.4917	-1.64449	0.0272727	0.198558	1	10/31	13.11%	Ccl5;Zfp36l2;Shcbp1;Cd44;Setx;Shoc2;Fgf2;Itgb1bp1;Ndnf;Frs3
127	prerank	Regulation Of Microtubule Polymerization (GO:0031113)	-0.482617	-1.63582	0.0141643	0.206974	1	7/34	7.42%	Stmn1;Rps3;Rac1;Tbcd;Prune1;Stmn2;Slain2
128	prerank	Cellular Response To Hydrogen Peroxide (GO:0070301)	-0.514489	-1.63492	0.0185676	0.205851	1	5/26	6.18%	Anxa1;Rps3;Fyn;Ect2;Setx
136	prerank	Defense Response To Gram-positive Bacterium (GO:0050830)	-0.488375	-1.62409	0.0342679	0.216602	1	4/32	0.83%	Hmgb2;Rpl39;Pglyrp1;Fau
139	prerank	Epidermal Growth Factor Receptor Signaling Pathway (GO:0007173)	-0.497252	-1.6191	0.0368272	0.220398	1	9/30	10.36%	Plce1;Iqgap1;Pdpk1;Nck2;Tgfb1;Cbl;Dgkd;Sos1;Gab1
140	prerank	Regulation Of DNA Damage Checkpoint (GO:2000001)	-0.557441	-1.6187	0.0579268	0.218479	1	8/18	7.58%	Brca1;Rad51;Brca2;Depdc1b;Wdr76;Rfwd3;Bard1;Rpa2
141	prerank	DNA Replication (GO:0006260)	-0.419848	-1.61778	0.00362319	0.217365	1	23/71	14.11%	Pclaf;Mcm7;Cdk1;Nap1l1;Ston1;Rfc1;Wdhd1;Dut;Tbrg1;Rfc5;Pola2;Cdk2ap1;Ptms;Rpa2;Mcm4;Mcm5;Ticrr;Mcm9;Pole2;Mcm2;Baz1a;Pole;Mcm8
142	prerank	Regulation Of Actin Filament Polymerization (GO:0030833)	-0.451661	-1.61751	0.0201342	0.215412	1	14/50	12.62%	Pfn1;Pycard;Myadm;Cotl1;Vasp;Plekhg2;Mtpn;Nck2;Arf6;Baiap2l1;Twf2;Cdc42ep4;Nckap1;Tenm1
144	prerank	Ribosome Assembly (GO:0042255)	-0.448493	-1.61669	0.021148	0.214224	1	11/45	7.93%	Rplp0;Rpsa;Rps19;Rps14;Rpl6;Rps5;Rps27;Rpl11;Rpl23a;Noa1;Rps28
146	prerank	Regulation Of Nuclear Division (GO:0051783)	-0.57321	-1.61524	0.0466472	0.213623	1	6/16	11.47%	Mki67;Cdca2;Fbxo5;Rcc1;Prmt5;Cav2
155	prerank	Regulation Of T Cell Proliferation (GO:0042129)	-0.461907	-1.60843	0.0208333	0.220174	1	11/44	11.74%	Ccl5;Anxa1;Cd6;Nck2;Ptprc;Arg1;Spn;Cd40lg;Ripk3;Vcam1;Lgals3
156	prerank	Response To Organic Cyclic Compound (GO:0014070)	-0.483581	-1.60637	0.0279503	0.220663	1	12/33	11.18%	Ccl5;Anxa1;Aqp3;Socs2;Adora2a;Stat5b;Ada;Hlcs;Tgfb1;Ctnnb1;Tpr;Paqr8
158	prerank	Positive Regulation Of Phosphate Metabolic Process (GO:0045937)	-0.523896	-1.60522	0.0416667	0.21981	1	4/23	6.42%	Ccl5;Sdcbp;Ilk;Pth1r
160	prerank	Nucleosome Assembly (GO:0006334)	-0.490779	-1.60071	0.0337423	0.223164	1	3/31	2.03%	Hmgb2;Asf1b;Nap1l1
161	prerank	Cell Morphogenesis Involved In Neuron Differentiation (GO:0048667)	-0.429699	-1.60071	0.0257235	0.220955	1	11/53	7.51%	S100a6;Ryk;Map1a;Pou4f1;Celsr2;Apbb1;Tbcd;Cdhr1;Brsk2;S100b;Afg3l2
162	prerank	Regulation Of Cell-Matrix Adhesion (GO:0001952)	-0.427029	-1.59781	0.00903614	0.222233	1	9/53	5.96%	Actg1;Cdkn2a;Peak1;Skap1;Tln1;Epha3;Fyn;Slc9a1;Macf1
167	prerank	Positive Regulation Of Ubiquitin-Protein Transferase Activity (GO:0051443)	-0.526317	-1.58994	0.0380117	0.230157	1	13/24	21.18%	Pink1;Ube2c;Rps2;Dcun1d4;Plk1;Axin1;Fzr1;Fbxw7;Ube2s;Dcun1d2;Btrc;Cdc20;Topors
168	prerank	Positive Regulation Of Transport (GO:0051050)	-0.479768	-1.58598	0.0328358	0.233152	1	9/37	7.28%	Actb;Anxa1;Anxa2;Spag5;Bak1;Syngr3;Smpd1;Kctd7;Gpld1
170	prerank	Regulation Of Actin Polymerization Or Depolymerization (GO:0008064)	-0.525027	-1.58459	0.0353982	0.232637	1	4/20	4.15%	Pfn1;Wdr1;Cotl1;Plekhg2
173	prerank	Positive Regulation Of Insulin Secretion (GO:0032024)	-0.522419	-1.58245	0.0293255	0.23329	1	12/23	21.88%	Trpm4;Pla2g6;Gpld1;Lrrc8a;Glud1;Ghrl;Tm7sf3;Baiap3;Polr2d;Ppp3cb;Capn10;Bad
174	prerank	Regulation Of T Cell Differentiation (GO:0045580)	-0.457003	-1.57988	0.0352564	0.234372	1	8/38	8.80%	Actb;Ccr2;Prelid1;Camk4;Zap70;Sod1;Cd2;Smarcd1
176	prerank	Actin Filament Organization (GO:0007015)	-0.382225	-1.57776	0.014652	0.234934	1	30/107	13.84%	Cnn2;Myo1f;Tpm4;Coro1a;Rac2;Rflnb;Elmo2;Flna;Arhgef2;Rac1;Hip1;Nebl;Myo1g;Coro1b;Rflna;Rufy3;Aldoa;Cass4;Gas2l1;Carmil2;Lcp1;Baiap2l1;Tpm1;Cdc42;Myo1c;Ghrl;Capg;Gas2l3;Ttn;Rhog
177	prerank	Actin Polymerization Or Depolymerization (GO:0008154)	-0.448901	-1.57774	0.0241692	0.23283	1	12/45	11.82%	Mical2;Wdr1;Cfl1;Pstpip1;Prex1;Coro7;Diaph3;Rac1;Inf2;Twf2;Ghrl;Capg
181	prerank	Regulation Of Cell Cycle Process (GO:0010564)	-0.379435	-1.57582	0.00371747	0.23315	1	28/106	12.99%	Mki67;Racgap1;Prc1;Spag5;Kif11;Calm1;Cdca2;Fbxo5;Bub1;Aurkb;Pum2;Ect2;Kif20a;Rcc1;Knstrn;Plk1;Aurka;Ctnnb1;Smarcd1;Cdc42;Kif2c;Mcm2;Bora;Prmt5;Tipin;Cav2;Bcl7a;Rpl17
182	prerank	Regulation Of Wound Healing (GO:0061041)	-0.548008	-1.57352	0.0519126	0.234104	1	6/22	12.95%	Anxa1;F2r;Itgb1;F2;Fgf2;Srsf6
